# Supplementary material for: Complementary transcriptomic, lipidomic, and targeted functional genetic analyses in cultured Drosophila cells highlight the role of glycerophospholipid metabolism in Flock House virus RNA replication
Source: BMC Genomics. 2010 Mar 17;11:183. doi: 10.1186/1471-2164-11-183 (PMC2847973; doi:10.1186/1471-2164-11-183)
Supplement: Additional file 1 — Complete list of Drosophila genes up- or downregulated in response to FHV infection. Drosophila genes that showed significant up- or downregulation after FHV infection are listed in an Excel spreadsheet and include fold change, Flybase ID, gene symbol, gene name, and Gene Ontology (function, process, and compartment) terms curated from the Flybase database http://flybase.org/. [file 1471-2164-11-183-S1.XLS]

## Sheet: flybase-reports2
Catorena-et-al-T1supp.xls
Drosophila S2-FHV Infection Array Composite
Composite analysis from three independent datasets (12 hpi)
Genomatix analysis, ChipInspector program, FDR 1%, minimum 3 probe coverage, fold change >=1.5
Fold
increase	FlyBase ID	Gene Symbol	Gene Name	GO:Molecular_function	GO:Biological_process	GO:Cellular_component
1.54435	FBgn0004364	18w	18 wheeler	transmembrane receptor activity; GO:0004888; ; GO:0004888; ; GO:0004888; ; GO:0004888	antibacterial humoral response (sensu Protostomia); GO:0006961; cell adhesion; GO:0007155; cytokine and chemokine mediated signaling pathway; GO:0019221; defense response; GO:0006952; defense response to bacteria; GO:0042742; development; GO:0007275; embryonic morphogenesis; GO:0048598; immune response; GO:0006955; macrophage activation; GO:0042116; morphogenesis; GO:0009653; signal transduction;…	cytoplasm; GO:0005737; integral to membrane; GO:0016021; membrane fraction; GO:0005624; plasma membrane; GO:0005886
1.74473	FBgn0000018	abo	abnormal oocyte	transcription regulator activity; GO:0030528; ; GO:0030528; ; GO:0030528	negative regulation of transcription from RNA polymerase II promoter; GO:0000122; oogenesis (sensu Insecta); GO:0009993; regulation of transcription from RNA polymerase II promoter; GO:0006357	nucleus; GO:0005634; polytene chromosome; GO:0005700
1.76541	FBgn0028484	Ack	Ack	ATP binding; GO:0005524; ; GO:0005524; non-membrane spanning protein tyrosine kinase activity; GO:0004715 ; EC:2.7.1.-; protein-tyrosine kinase activity; GO:0004713 ; EC:2.7.1.112; ; GO:0004713 ; EC:2.7.1.112; ; GO:0004713 ; EC:2.7.1.112; ; GO:0004715 ; EC:2.7.1.-; SH2 domain binding; GO:0042169; ; GO:0042169	defense response; GO:0006952; intracellular signaling cascade; GO:0007242; peptidyl-tyrosine phosphorylation; GO:0018108; protein amino acid phosphorylation; GO:0006468	cytoplasm; GO:0005737
1.70291	FBgn0037555	Ada2b	Ada2b	DNA binding; GO:0003677; histone acetyltransferase activity; GO:0004402 ; EC:2.3.1.48; transcription regulator activity; GO:0030528; deaminase activity; GO:0019239; ; GO:0030528; zinc ion binding; GO:0008270; ; GO:0004402 ; EC:2.3.1.48; ; GO:0019239; ; GO:0008270; ; GO:0003677	positive regulation of histone acetylation; GO:0035066; regulation of transcription from RNA polymerase II promoter; GO:0006357	SAGA complex; GO:0000124; polytene chromosome; GO:0005700
2.04486	FBgn0020764	Alas	Aminolevulinate synthase	5-aminolevulinate synthase activity; GO:0003870 ; EC:2.3.1.37; ; GO:0003870 ; EC:2.3.1.37; transaminase activity; GO:0008483 ; EC:2.6.1.-; transferase activity; GO:0016740 ; EC:2.-.-.-; ; GO:0016740 ; EC:2.-.-.-; ; GO:0008483 ; EC:2.6.1.-; ; GO:0003870 ; EC:2.3.1.37; ; GO:0003870 ; EC:2.3.1.37; ; GO:0003870 ; EC:2.3.1.37	amino acid metabolism; GO:0006520; heme biosynthesis; GO:0006783	mitochondrial matrix; GO:0005759
1.50733	FBgn0015575	alpha-Est7	alpha-Esterase-7	carboxylesterase activity; GO:0004091 ; EC:3.1.1.1; ; GO:0004091 ; EC:3.1.1.1; ; GO:0004091 ; EC:3.1.1.1	biological process unknown; GO:0000004	cellular component unknown; GO:0008372
1.68997	FBgn0000094	Anp	Andropin		anti-Gram-positive bacterial polypeptide induction; GO:0006965; defense response to Gram-positive bacteria; GO:0050830; male-specific antibacterial humoral response; GO:0006962; response to bacteria; GO:0009617	extracellular region; GO:0005576
1.58777	FBgn0000099	ap	apterous	DNA binding; GO:0003677; zinc ion binding; GO:0008270; transcription factor activity; GO:0003700; specific RNA polymerase II transcription factor activity; GO:0003704; ; GO:0008270; ; GO:0003700; ; GO:0003677; ; GO:0003704	axon guidance; GO:0007411; cell fate commitment; GO:0045165; dorsal/ventral lineage restriction, imaginal disc; GO:0007451; dorsal/ventral pattern formation, imaginal disc; GO:0007450; ectoderm development; GO:0007398; haltere disc morphogenesis; GO:0007481; histolysis; GO:0007559; leg disc development; GO:0035218; leg disc proximal/distal pattern formation; GO:0007479; leg segmentation; GO:00352…	nucleoplasm; GO:0005654; nucleus; GO:0005634
1.66671	FBgn0015589	Apc	APC-like	microtubule binding; GO:0008017; ; GO:0008017; beta-catenin binding; GO:0008013; structural constituent of cytoskeleton; GO:0005200; ; GO:0005200; ; GO:0008013	apoptosis; GO:0006915; cell adhesion; GO:0007155; establishment and/or maintenance of cell polarity; GO:0007163; frizzled-2 signaling pathway; GO:0007223; intracellular signaling cascade; GO:0007242; microtubule-based process; GO:0007017; negative regulation of transcription, DNA-dependent; GO:0045892; regulation of progression through cell cycle; GO:0000074	apicolateral plasma membrane; GO:0016327; microtubule associated complex; GO:0005875
1.77031	FBgn0026598	Apc2	Adenomatous polyposis coli tumor suppressor homolog 2	microtubule binding; GO:0008017; ; GO:0008017; protein binding; GO:0005515; structural constituent of cytoskeleton; GO:0005200; ; GO:0005200; ; GO:0005515	Wnt receptor signaling pathway; GO:0016055; apoptosis; GO:0006915; cell adhesion; GO:0007155; cytokinesis; GO:0000910; establishment and/or maintenance of cell polarity; GO:0007163; establishment of mitotic spindle localization; GO:0040001; intracellular signaling cascade; GO:0007242; microtubule-based process; GO:0007017; negative regulation of Wnt receptor signaling pathway; GO:0030178; negativ…	adherens junction; GO:0005912; apicolateral plasma membrane; GO:0016327; cytoplasm; GO:0005737; microtubule associated complex; GO:0005875; nucleus; GO:0005634
1.65864	FBgn0025186	ari-2	ariadne 2	nucleic acid binding; GO:0003676; ubiquitin-protein ligase activity; GO:0004842 ; EC:6.3.2.19; ; GO:0003676; zinc ion binding; GO:0008270; ; GO:0004842 ; EC:6.3.2.19; ; GO:0008270	protein ubiquitination; GO:0016567	cytoplasm; GO:0005737; ubiquitin ligase complex; GO:0000151
1.90528	FBgn0029095	aru	arouser	structural constituent of ribosome; GO:0003735; ; GO:0003735	epidermal growth factor receptor signaling pathway; GO:0007173; protein biosynthesis; GO:0006412	intracellular; GO:0005622; ribosome; GO:0005840
1.51467	FBgn0015905	ast	asteroid	molecular function unknown; GO:0005554; ; GO:0005554	compound eye morphogenesis (sensu Endopterygota); GO:0001745; epidermal growth factor receptor signaling pathway; GO:0007173; larval somatic muscle development; GO:0007526; photoreceptor fate commitment (sensu Endopterygota); GO:0007459; wing vein morphogenesis; GO:0008586	cellular component unknown; GO:0008372
1.55509	FBgn0010715	Atg1	Autophagy-specific gene 1	ATP binding; GO:0005524; ; GO:0005524; receptor signaling protein serine/threonine kinase activity; GO:0004702 ; EC:2.7.1.-; protein kinase activity; GO:0004672 ; EC:2.7.1.37; protein-tyrosine kinase activity; GO:0004713 ; EC:2.7.1.112; protein serine/threonine kinase activity; GO:0004674; ; GO:0004702 ; EC:2.7.1.-; ; GO:0004672 ; EC:2.7.1.37; ; GO:0004674; ; GO:0004713 ; EC:2.7.1.112	autophagy; GO:0006914; intracellular signaling cascade; GO:0007242; protein amino acid phosphorylation; GO:0006468
1.52838	FBgn0031298	Atg4	Autophagy-specific gene 4	cysteine-type endopeptidase activity; GO:0004197 ; EC:3.4.22.-; ; GO:0004197 ; EC:3.4.22.-
1.54114	FBgn0041188	Atx2	Ataxin-2	mRNA binding; GO:0003729; ; GO:0003729	actin filament organization; GO:0007015; transmission of nerve impulse; GO:0019226	cytoplasm; GO:0005737
1.52838	FBgn0037218	auxillin	auxillin	ATP binding; GO:0005524; ; GO:0005524; receptor signaling protein serine/threonine kinase activity; GO:0004702 ; EC:2.7.1.-; protein kinase activity; GO:0004672 ; EC:2.7.1.37; protein serine/threonine kinase activity; GO:0004674; ; GO:0004674; ; GO:0004702 ; EC:2.7.1.-; ; GO:0004672 ; EC:2.7.1.37	intracellular protein transport; GO:0006886; protein amino acid phosphorylation; GO:0006468; protein metabolism; GO:0019538; synaptic vesicle uncoating; GO:0016191
1.52838	FBgn0037218	auxillin	auxillin	ATP binding; GO:0005524; ; GO:0005524; receptor signaling protein serine/threonine kinase activity; GO:0004702 ; EC:2.7.1.-; protein kinase activity; GO:0004672 ; EC:2.7.1.37; protein serine/threonine kinase activity; GO:0004674; ; GO:0004674; ; GO:0004702 ; EC:2.7.1.-; ; GO:0004672 ; EC:2.7.1.37	intracellular protein transport; GO:0006886; protein amino acid phosphorylation; GO:0006468; protein metabolism; GO:0019538; synaptic vesicle uncoating; GO:0016191
2.05908	FBgn0023407	B4	B4		circadian rhythm; GO:0007623; imaginal disc development; GO:0007444
1.69466	FBgn0042085	Bap170	Brahma associated protein 170kD	DNA binding; GO:0003677; nucleic acid binding; GO:0003676; ; GO:0003676; protein binding; GO:0005515; zinc ion binding; GO:0008270; ; GO:0008270; ; GO:0003677; ; GO:0005515; contributes_to transcription coactivator activity; GO:0003713; ; GO:0003713	positive regulation of transcription, DNA-dependent; GO:0045893	brahma complex; GO:0035060; intracellular; GO:0005622; nucleus; GO:0005634
1.5252	FBgn0025463	Bap60	Brahma associated protein 60kD	chromatin binding; GO:0003682; general RNA polymerase II transcription factor activity; GO:0016251; ; GO:0003682; protein binding; GO:0005515; ; GO:0016251; ; GO:0005515; contributes_to transcription coactivator activity; GO:0003713; ; GO:0003713	chromatin assembly or disassembly; GO:0006333; positive regulation of transcription, DNA-dependent; GO:0045893	brahma complex; GO:0035060; chromatin remodeling complex; GO:0016585
1.56266	FBgn0000171	bel	belle	nucleic acid binding; GO:0003676; ATP binding; GO:0005524; ; GO:0005524; ; GO:0003676; ATP-dependent helicase activity; GO:0008026; ATP-dependent RNA helicase activity; GO:0004004; ; GO:0008026; ; GO:0004004	nucleobase, nucleoside, nucleotide and nucleic acid metabolism; GO:0006139; spermatid development; GO:0007286
1.56374	FBgn0025109	Bem46	Bem46	molecular function unknown; GO:0005554; ; GO:0005554	biological process unknown; GO:0000004	cellular component unknown; GO:0008372
1.57135	FBgn0003471	beta-Spec	beta Spectrin	actin binding; GO:0003779; calmodulin binding; GO:0005516; ; GO:0003779; microtubule binding; GO:0008017; ; GO:0005516; ; GO:0008017; ; GO:0003779; cytoskeletal protein binding; GO:0008092; ; GO:0008092; structural constituent of cytoskeleton; GO:0005200; ; GO:0005200; actin filament binding; GO:0051015; ; GO:0051015; ; GO:0005516	cytoskeleton organization and biogenesis; GO:0007010; fusome organization and biogenesis; GO:0045478; neuromuscular synaptic transmission; GO:0007274; plasma membrane organization and biogenesis; GO:0007009; spectrosome organization and biogenesis; GO:0030721	apicolateral plasma membrane; GO:0016327; fusome; GO:0045169; plasma membrane; GO:0005886; spectrin; GO:0008091; spectrosome; GO:0045170
1.66555	FBgn0014133	bif	bifocal	actin binding; GO:0003779; ; GO:0003779; protein phosphatase 1 binding; GO:0008157; microtubule binding; GO:0008017; ; GO:0008017; ; GO:0008157	female meiosis chromosome segregation; GO:0016321; negative regulation of axon extension; GO:0030517	cytoplasm; GO:0005737
1.5977	FBgn0033073	bin3	bicoid-interacting protein 3	protein binding; GO:0005515; methyltransferase activity; GO:0008168 ; EC:2.1.1.-; ; GO:0005515; ; GO:0008168 ; EC:2.1.1.-	protein amino acid methylation; GO:0006479; regulation of transcription; GO:0045449	nucleus; GO:0005634
1.50838	FBgn0002638	Bj1	Bj1 protein	chromatin binding; GO:0003682; ; GO:0003682; Ran guanyl-nucleotide exchange factor activity; GO:0005087; ; GO:0005087	central nervous system development; GO:0007417; chromosome condensation; GO:0030261; mRNA processing; GO:0006397; mitotic chromosome condensation; GO:0007076; nucleobase, nucleoside, nucleotide and nucleic acid transport; GO:0015931; regulation of neurogenesis; GO:0050767; regulation of nucleocytoplasmic transport; GO:0046822	cytoplasm; GO:0005737; nucleus; GO:0005634
2.10089	FBgn0004133	blow	blown fuse		mesoderm development; GO:0007498; myoblast fusion; GO:0007520; striated muscle development; GO:0007519	cytoplasm; GO:0005737
1.66324	FBgn0004893	bowl	brother of odd with entrails limited	nucleic acid binding; GO:0003676; RNA polymerase II transcription factor activity; GO:0003702; ; GO:0003676; ; GO:0003702; zinc ion binding; GO:0008270; ; GO:0008270	cell proliferation; GO:0008283; hindgut morphogenesis; GO:0007442; leg joint morphogenesis (sensu Endopterygota); GO:0016348; leg morphogenesis (sensu Endopterygota); GO:0007480; regulation of transcription from RNA polymerase II promoter; GO:0006357; segment specification; GO:0007379	nucleus; GO:0005634
1.71356	FBgn0039654	Brd8	Brd8
1.59549	FBgn0004101	bs	blistered	RNA polymerase II transcription factor activity; GO:0003702; ; GO:0003702; transcription factor activity; GO:0003700; ; GO:0003700	apposition of dorsal and ventral wing surfaces; GO:0007475; cell fate commitment; GO:0045165; regulation of transcription from RNA polymerase II promoter; GO:0006357; terminal branching of trachea, cytoplasmic projection extension (sensu Insecta); GO:0007430; terminal cell fate specification; GO:0035154; tracheal system development (sensu Insecta); GO:0007424; wing morphogenesis; GO:0007476	nucleus; GO:0005634
1.52732	FBgn0003502	Btk29A	Btk family kinase at 29A	ATP binding; GO:0005524; ; GO:0005524; protein-tyrosine kinase activity; GO:0004713 ; EC:2.7.1.112; ; GO:0004713 ; EC:2.7.1.112; non-membrane spanning protein tyrosine kinase activity; GO:0004715 ; EC:2.7.1.-; ; GO:0004713 ; EC:2.7.1.112; ; GO:0004715 ; EC:2.7.1.-; ; GO:0004713 ; EC:2.7.1.112; ; GO:0004713 ; EC:2.7.1.112	JNK cascade; GO:0007254; cellularization; GO:0007349; copulation; GO:0007620; courtship behavior; GO:0007619; determination of adult life span; GO:0008340; dorsal closure; GO:0007391; head involution; GO:0008258; male genitalia morphogenesis (sensu Endopterygota); GO:0007485; ovarian ring canal formation; GO:0007301; protein amino acid phosphorylation; GO:0006468	cytoplasm; GO:0005737; plasma membrane; GO:0005886; ring canal (sensu Insecta); GO:0045172
1.63807	FBgn0000239	bur	burgundy	ATP binding; GO:0005524; ; GO:0005524; GMP synthase activity; GO:0003921 ; EC:6.3.4.1; GMP synthase (glutamine-hydrolyzing) activity; GO:0003922 ; EC:6.3.5.2; transferase activity; GO:0016740 ; EC:2.-.-.-; ; GO:0016740 ; EC:2.-.-.-; ; GO:0003922 ; EC:6.3.5.2; ; GO:0003921 ; EC:6.3.4.1; anthranilate synthase activity; GO:0004049 ; EC:4.1.3.27; ; GO:0004049 ; EC:4.1.3.27	GMP biosynthesis; GO:0006177; purine base metabolism; GO:0006144
1.51887	FBgn0000244	by	blistery	actin binding; GO:0003779; ; GO:0003779; structural constituent of cytoskeleton; GO:0005200; ; GO:0005200; ; GO:0003779	apposition of dorsal and ventral wing surfaces; GO:0007475; cytoskeletal anchoring; GO:0007016; intracellular signaling cascade; GO:0007242; mesoderm development; GO:0007498; muscle development; GO:0007517; wing morphogenesis; GO:0007476	focal adhesion; GO:0005925
1.75443	FBgn0011566	Bzd	Buzidau	translation initiation factor activity; GO:0003743; ; GO:0003743	translational initiation; GO:0006413	cellular component unknown; GO:0008372
1.57789	FBgn0040236	c11.1	c11.1	molecular function unknown; GO:0005554; ; GO:0005554	biological process unknown; GO:0000004	cellular component unknown; GO:0008372
1.62113	FBgn0026145	C3G	C3G	Ras guanyl-nucleotide exchange factor activity; GO:0005088; ; GO:0005088; ; GO:0005088	Ras protein signal transduction; GO:0007265; transmembrane receptor protein tyrosine kinase signaling pathway; GO:0007169	cellular component unknown; GO:0008372
1.752	FBgn0031114	cactin	cactin		defense response; GO:0006952; dorsal/ventral axis specification; GO:0009950; signal transduction; GO:0007165
1.69232	FBgn0030741	CalpC	Calpain C	calmodulin binding; GO:0005516; calpain activity; GO:0004198 ; EC:3.4.22.17; NOT calpain activity; GO:0004198 ; EC:3.4.22.17; ; GO:0005516; calcium ion binding; GO:0005509; ; GO:0005509; ; GO:0004198 ; EC:3.4.22.17; ; GO:0004198 ; EC:3.4.22.17	proteolysis; GO:0006508	cytoplasm; GO:0005737; intracellular; GO:0005622
1.83528	FBgn0040233	cana	CENP-ana	ATP binding; GO:0005524; ; GO:0005524; microtubule motor activity; GO:0003777; ; GO:0003777; plus-end-directed microtubule motor activity; GO:0008574 ; EC:3.6.4.4; ; GO:0003777; ; GO:0003777; ; GO:0008574 ; EC:3.6.4.4	microtubule-based movement; GO:0007018; mitotic anaphase; GO:0000090	kinesin complex; GO:0005871
1.93187	FBgn0000256	capu	cappuccino	DNA binding; GO:0003677; actin binding; GO:0003779; ; GO:0003779; structural constituent of cytoskeleton; GO:0005200; ; GO:0005200; ; GO:0003677	cell organization and biogenesis; GO:0016043; eggshell formation (sensu Insecta); GO:0007304; intracellular signaling cascade; GO:0007242; oogenesis (sensu Insecta); GO:0009993; pole plasm RNA localization; GO:0007316; pole plasm assembly (sensu Insecta); GO:0048113; pole plasm assembly; GO:0007315; pole plasm oskar mRNA localization; GO:0045451	nucleus; GO:0005634
1.95748	FBgn0041342	Cct1	CTP:phosphocholine cytidylyltransferase 1	choline-phosphate cytidylyltransferase activity; GO:0004105 ; EC:2.7.7.15; ; GO:0004105 ; EC:2.7.7.15; ; GO:0004105 ; EC:2.7.7.15	biosynthesis; GO:0009058; determination of adult life span; GO:0008340; endocytosis; GO:0006897; establishment of ommatidial polarity (sensu Endopterygota); GO:0042067; eye development; GO:0001654; oogenesis (sensu Insecta); GO:0009993; phospholipid metabolism; GO:0006644; wing morphogenesis; GO:0007476
1.59881	FBgn0035231	Cct2	CTP:phosphocholine cytidylyltransferase 2	choline-phosphate cytidylyltransferase activity; GO:0004105 ; EC:2.7.7.15; ; GO:0004105 ; EC:2.7.7.15; ; GO:0004105 ; EC:2.7.7.15; ; GO:0004105 ; EC:2.7.7.15	biosynthesis; GO:0009058; phospholipid metabolism; GO:0006644
1.51467	FBgn0010621	Cct5	T-complex Chaperonin 5	ATP binding; GO:0005524; ; GO:0005524; ATPase activity, coupled; GO:0042623; ; GO:0042623; unfolded protein binding; GO:0051082; ; GO:0042623; ; GO:0051082	protein folding; GO:0006457	chaperonin-containing T-complex; GO:0005832
1.92252	FBgn0015019	Cctgamma	Cctgamma	ATP binding; GO:0005524; ; GO:0005524; ATPase activity, coupled; GO:0042623; ; GO:0042623; ; GO:0042623; unfolded protein binding; GO:0051082; ; GO:0051082	protein folding; GO:0006457	chaperonin-containing T-complex; GO:0005832; cytoplasm; GO:0005737
1.51362	FBgn0012058	Cdc27	Cdc27		cell cycle; GO:0007049; cellular physiological process; GO:0050875; mitosis; GO:0007067
1.81378	FBgn0029092	ced-6	ced-6	receptor binding; GO:0005102; ; GO:0005102	MAPKKK cascade; GO:0000165; apoptosis; GO:0006915; cell surface receptor linked signal transduction; GO:0007166; defense response; GO:0006952; intracellular signaling cascade; GO:0007242; signal transduction; GO:0007165; transmembrane receptor protein tyrosine kinase signaling pathway; GO:0007169
2.09072	FBgn0039056	cenB1A	centaurin beta 1A	ARF GTPase activator activity; GO:0008060; ; GO:0008060; ; GO:0008060; hydrolase activity, hydrolyzing O-glycosyl compounds; GO:0004553 ; EC:3.2.1.-; ; GO:0004553 ; EC:3.2.1.-	G-protein coupled receptor protein signaling pathway; GO:0007186; carbohydrate metabolism; GO:0005975; cell adhesion; GO:0007155; cytoskeleton organization and biogenesis; GO:0007010; regulation of GTPase activity; GO:0043087
1.59438	FBgn0039590	CG10011	CG10011	receptor binding; GO:0005102; receptor signaling protein activity; GO:0005057; ; GO:0005102; ; GO:0005057; small GTPase regulator activity; GO:0005083; ; GO:0005083	signal transduction; GO:0007165
1.76418	FBgn0036372	CG10083	CG10083	actin binding; GO:0003779; ; GO:0003779; structural constituent of cytoskeleton; GO:0005200; ; GO:0005200	cytoskeleton organization and biogenesis; GO:0007010	intracellular; GO:0005622
1.74836	FBgn0035715	CG10103	CG10103	nucleic acid binding; GO:0003676; ; GO:0003676; pancreatic ribonuclease activity; GO:0004522 ; EC:3.1.27.5; ; GO:0004522 ; EC:3.1.27.5
1.50838	FBgn0033935	CG10105	CG10105	molecular function unknown; GO:0005554; ; GO:0005554	biological process unknown; GO:0000004	cellular component unknown; GO:0008372
1.70527	FBgn0035713	CG10107	CG10107	cysteine-type peptidase activity; GO:0008234 ; EC:3.4.-.-; ; GO:0008234 ; EC:3.4.-.-	proteolysis; GO:0006508
1.72309	FBgn0033942	CG10112	CG10112	structural constituent of cuticle; GO:0042302; ; GO:0042302
1.62001	FBgn0032800	CG10137	CG10137	glutamate binding; GO:0016595; glycine binding; GO:0016594; thienylcyclohexylpiperidine binding; GO:0016596; ; GO:0016595; ; GO:0016594; ; GO:0016596
1.91587	FBgn0032793	CG10189	CG10189
1.53475	FBgn0039122	CG10192	CG10192	mRNA binding; GO:0003729; ; GO:0003729; translation initiation factor activity; GO:0003743; ; GO:0003743	autophagic cell death; GO:0048102; regulation of translation; GO:0006445; salivary gland cell autophagic cell death; GO:0035071; translational initiation; GO:0006413	eukaryotic translation initiation factor 4F complex; GO:0016281
1.64947	FBgn0033971	CG10209	CG10209
1.54649	FBgn0039110	CG10225	CG10225		intracellular protein transport; GO:0006886; nucleobase, nucleoside, nucleotide and nucleic acid metabolism; GO:0006139; protein targeting; GO:0006605
1.58008	FBgn0032812	CG10263	CG10263
1.53794	FBgn0035690	CG10274	CG10274	nucleic acid binding; GO:0003676; transcription regulator activity; GO:0030528; ; GO:0003676; metallopeptidase activity; GO:0008237; ; GO:0030528; zinc ion binding; GO:0008270; ; GO:0008237; ; GO:0008270	cell proliferation; GO:0008283; nucleobase, nucleoside, nucleotide and nucleic acid metabolism; GO:0006139; proteolysis; GO:0006508; regulation of transcription from RNA polymerase II promoter; GO:0006357; transcription from RNA polymerase II promoter; GO:0006366	nucleus; GO:0005634
1.50525	FBgn0037442	CG10277	CG10277
1.70291	FBgn0037439	CG10286	CG10286
2.03214	FBgn0034643	CG10321	CG10321	nucleic acid binding; GO:0003676; ; GO:0003676; zinc ion binding; GO:0008270; ; GO:0008270		nucleus; GO:0005634
1.7593	FBgn0032814	CG10366	CG10366	nucleic acid binding; GO:0003676; transcription regulator activity; GO:0030528; ; GO:0003676; ; GO:0030528; zinc ion binding; GO:0008270; ; GO:0008270; rhodopsin-like receptor activity; GO:0001584; ; GO:0001584	G-protein coupled receptor protein signaling pathway; GO:0007186; cell proliferation; GO:0008283; nucleobase, nucleoside, nucleotide and nucleic acid metabolism; GO:0006139; regulation of transcription from RNA polymerase II promoter; GO:0006357; transcription from RNA polymerase II promoter; GO:0006366	integral to membrane; GO:0016021; nucleus; GO:0005634
1.56591	FBgn0037539	CG10435	CG10435
2.0209	FBgn0032815	CG10462	CG10462	nucleic acid binding; GO:0003676; transcription regulator activity; GO:0030528; ; GO:0003676; ; GO:0030528; zinc ion binding; GO:0008270; ; GO:0008270	cell proliferation; GO:0008283; nucleobase, nucleoside, nucleotide and nucleic acid metabolism; GO:0006139; regulation of transcription from RNA polymerase II promoter; GO:0006357; transcription from RNA polymerase II promoter; GO:0006366	nucleus; GO:0005634
1.55725	FBgn0035678	CG10469	CG10469	serine-type endopeptidase activity; GO:0004252 ; EC:3.4.21.-; chymotrypsin activity; GO:0004263 ; EC:3.4.21.1; ; GO:0004252 ; EC:3.4.21.-; trypsin activity; GO:0004295 ; EC:3.4.21.4; ; GO:0004252 ; EC:3.4.21.-; ; GO:0004295 ; EC:3.4.21.4; ; GO:0004263 ; EC:3.4.21.1	proteolysis; GO:0006508
1.5768	FBgn0032748	CG10492	CG10492
1.50525	FBgn0035630	CG10576	CG10576	nucleic acid binding; GO:0003676; transcription regulator activity; GO:0030528; ; GO:0003676; ; GO:0030528; methionyl aminopeptidase activity; GO:0004239 ; EC:3.4.11.18; ; GO:0004239 ; EC:3.4.11.18	protein biosynthesis; GO:0006412; protein modification; GO:0006464; proteolysis; GO:0006508
2.01112	FBgn0037044	CG10585	CG10585	trans-hexaprenyltranstransferase activity; GO:0000010 ; EC:2.5.1.30; ; GO:0000010 ; EC:2.5.1.30
1.5305	FBgn0032717	CG10600	CG10600
1.60882	FBgn0032817	CG10631	CG10631	nucleic acid binding; GO:0003676; ; GO:0003676; zinc ion binding; GO:0008270; ; GO:0008270		nucleus; GO:0005634
1.87254	FBgn0036375	CG10711	CG10711
1.90396	FBgn0034420	CG10737	CG10737	diacylglycerol binding; GO:0019992; ; GO:0019992	intracellular signaling cascade; GO:0007242
1.52838	FBgn0036373	CG10741	CG10741
1.50316	FBgn0029980	CG10778	CG10778	acyltransferase activity; GO:0008415 ; EC:2.3.1.-; transferase activity; GO:0016740 ; EC:2.-.-.-; ; GO:0016740 ; EC:2.-.-.-; ; GO:0008415 ; EC:2.3.1.-	metabolism; GO:0008152
1.50943	FBgn0038865	CG10824	CG10824	receptor activity; GO:0004872; ; GO:0004872; aspartic-type endopeptidase activity; GO:0004190 ; EC:3.4.23.-; ; GO:0004190 ; EC:3.4.23.-	cell adhesion; GO:0007155; cell surface receptor linked signal transduction; GO:0007166; defense response; GO:0006952; proteolysis; GO:0006508; signal transduction; GO:0007165; transmission of nerve impulse; GO:0019226
1.55186	FBgn0036317	CG10948	CG10948	mRNA binding; GO:0003729; ; GO:0003729
1.50108	FBgn0034722	CG10955	CG10955		nucleobase, nucleoside, nucleotide and nucleic acid metabolism; GO:0006139; transcription from RNA polymerase II promoter; GO:0006366; transcription initiation from RNA polymerase II promoter; GO:0006367
1.66209	FBgn0030004	CG10958	CG10958
1.59328	FBgn0036306	CG10973	CG10973
1.51047	FBgn0036305	CG10984	CG10984
1.77522	FBgn0037659	CG11033	CG11033	DNA binding; GO:0003677; transcription regulator activity; GO:0030528; ; GO:0030528; zinc ion binding; GO:0008270; ; GO:0008270; ; GO:0003677	protein metabolism; GO:0019538; proteolysis; GO:0006508; transmission of nerve impulse; GO:0019226
1.58118	FBgn0030530	CG11063	CG11063	actin binding; GO:0003779; ; GO:0003779; thyroid hormone receptor binding; GO:0046966; ; GO:0046966; transcription regulator activity; GO:0030528; ; GO:0030528; zinc ion binding; GO:0008270; ; GO:0046966; ; GO:0008270; ligand-dependent nuclear receptor binding; GO:0016922; ; GO:0016922	regulation of transcription from RNA polymerase II promoter; GO:0006357; signal transduction; GO:0007165
1.69937	FBgn0033177	CG11141	CG11141
1.53262	FBgn0039936	CG11148	CG11148
1.52626	FBgn0033166	CG11166	CG11166
1.73748	FBgn0039249	CG11168	CG11168	receptor binding; GO:0005102; receptor signaling protein activity; GO:0005057; ; GO:0005102; ; GO:0005057
1.77769	FBgn0034897	CG11299	CG11299		cell cycle arrest; GO:0007050; regulation of progression through cell cycle; GO:0000074	nucleus; GO:0005634
1.68179	FBgn0039849	CG11334	CG11334	GTP binding; GO:0005525; translation regulator activity; GO:0045182; translation initiation factor activity; GO:0003743; ; GO:0003743; ; GO:0045182; ; GO:0005525	protein biosynthesis; GO:0006412; translational initiation; GO:0006413	eukaryotic translation initiation factor 2B complex; GO:0005851
1.77276	FBgn0035024	CG11414	CG11414	nucleic acid binding; GO:0003676; ; GO:0003676; ubiquitin-protein ligase activity; GO:0004842 ; EC:6.3.2.19; zinc ion binding; GO:0008270; ; GO:0004842 ; EC:6.3.2.19; ; GO:0008270	protein ubiquitination; GO:0016567	nucleus; GO:0005634; ubiquitin ligase complex; GO:0000151
1.51992	FBgn0024364	CG11417	CG11417
1.6449	FBgn0035346	CG1146	CG1146
1.51782	FBgn0035397	CG11486	CG11486	nucleic acid binding; GO:0003676; ATP binding; GO:0005524; ; GO:0005524; ; GO:0003676; protein kinase activity; GO:0004672 ; EC:2.7.1.37; nuclease activity; GO:0004518 ; EC:3.1.-.-; exoribonuclease activity; GO:0004532; ; GO:0004672 ; EC:2.7.1.37; ; GO:0004518 ; EC:3.1.-.-; ; GO:0004532	RNA elongation from RNA polymerase II promoter; GO:0006368; histone mRNA 3'-end processing; GO:0006398; mRNA processing; GO:0006397; nucleobase, nucleoside, nucleotide and nucleic acid metabolism; GO:0006139; protein amino acid phosphorylation; GO:0006468; transcription from RNA polymerase II promoter; GO:0006366
1.86348	FBgn0039733	CG11504	CG11504
1.71238	FBgn0035437	CG11526	CG11526
1.78386	FBgn0046296	CG11534	CG11534	DNA binding; GO:0003677; diacylglycerol binding; GO:0019992; ; GO:0019992; receptor activity; GO:0004872; ubiquitin-protein ligase activity; GO:0004842 ; EC:6.3.2.19; zinc ion binding; GO:0008270; ; GO:0004872; ; GO:0004842 ; EC:6.3.2.19; ; GO:0008270; ; GO:0003677	intracellular signaling cascade; GO:0007242; protein ubiquitination; GO:0016567; regulation of transcription, DNA-dependent; GO:0006355	ubiquitin ligase complex; GO:0000151
1.53262	FBgn0035488	CG11593	CG11593		apoptosis; GO:0006915; apoptotic program; GO:0008632; induction of apoptosis; GO:0006917
1.76052	FBgn0030316	CG11695	CG11695	nucleic acid binding; GO:0003676; transcription regulator activity; GO:0030528; ; GO:0003676; ; GO:0030528; zinc ion binding; GO:0008270; ; GO:0008270	nucleobase, nucleoside, nucleotide and nucleic acid metabolism; GO:0006139; regulation of transcription from RNA polymerase II promoter; GO:0006357; transcription from RNA polymerase II promoter; GO:0006366	nucleus; GO:0005634
1.63694	FBgn0030314	CG11696	CG11696	DNA binding; GO:0003677; nucleic acid binding; GO:0003676; ; GO:0003676; zinc ion binding; GO:0008270; ; GO:0008270; ; GO:0003677	regulation of transcription, DNA-dependent; GO:0006355	nucleus; GO:0005634
1.66786	FBgn0037239	CG11739	CG11739	tricarboxylate carrier activity; GO:0005371; ; GO:0005371	cation transport; GO:0006812	membrane; GO:0016020
1.53688	FBgn0037615	CG11760	CG11760
1.57789	FBgn0030346	CG11802	CG11802
1.59549	FBgn0039268	CG11819	CG11819
1.54328	FBgn0033486	CG11866	CG11866
2.18859	FBgn0039644	CG11897	CG11897	ATP binding; GO:0005524; ; GO:0005524; multidrug transporter activity; GO:0015239; xenobiotic-transporting ATPase activity; GO:0008559 ; EC:3.6.3.44; nucleotide binding; GO:0000166; ; GO:0015239; ; GO:0008559 ; EC:3.6.3.44; ; GO:0000166; nitrogenase activity; GO:0016163 ; EC:1.18.6.1; ; GO:0016163 ; EC:1.18.6.1	defense response; GO:0006952; extracellular transport; GO:0006858; nitrogen fixation; GO:0009399; response to toxin; GO:0009636	integral to membrane; GO:0016021
1.54221	FBgn0034425	CG11906	CG11906	nucleic acid binding; GO:0003676; ; GO:0003676; zinc ion binding; GO:0008270; ; GO:0008270		nucleus; GO:0005634
1.75078	FBgn0036673	CG11915	CG11915
1.5042	FBgn0037375	CG1193	CG1193	microtubule binding; GO:0008017; ; GO:0008017; ATP binding; GO:0005524; ; GO:0005524; ATPase activity; GO:0016887; ; GO:0016887; nucleotide binding; GO:0000166; ; GO:0000166	intracellular protein transport; GO:0006886; microtubule severing; GO:0051013; microtubule-based process; GO:0007017	endoplasmic reticulum; GO:0005783; katanin; GO:0008352; microtubule associated complex; GO:0005875
1.50733	FBgn0037644	CG11964	CG11964
1.9292	FBgn0022347	CG11971	CG11971	nucleic acid binding; GO:0003676; zinc ion binding; GO:0008270; ; GO:0003676; ; GO:0008270	regulation of transcription from RNA polymerase II promoter; GO:0006357	nucleus; GO:0005634
1.55186	FBgn0037653	CG11982	CG11982	ubiquitin-protein ligase activity; GO:0004842 ; EC:6.3.2.19; zinc ion binding; GO:0008270; ; GO:0004842 ; EC:6.3.2.19; ; GO:0008270	protein ubiquitination; GO:0016567	ubiquitin ligase complex; GO:0000151
1.61217	FBgn0037655	CG11984	CG11984	nucleic acid binding; GO:0003676; potassium channel regulator activity; GO:0015459; ; GO:0003676; zinc ion binding; GO:0008270; ; GO:0015459; ; GO:0008270		nucleus; GO:0005634
1.80625	FBgn0037293	CG12007	CG12007	Rab-protein geranylgeranyltransferase activity; GO:0004663 ; EC:2.5.1.60; ; GO:0004663 ; EC:2.5.1.60	cell adhesion; GO:0007155; protein amino acid prenylation; GO:0018346; protein modification; GO:0006464; regulation of cell shape; GO:0008360	Rab-protein geranylgeranyltransferase complex; GO:0005968
1.57789	FBgn0035276	CG12022	CG12022	molecular function unknown; GO:0005554; ; GO:0005554	biological process unknown; GO:0000004	cellular component unknown; GO:0008372
1.54328	FBgn0043458	CG12084	CG12084
1.58777	FBgn0035228	CG12091	CG12091
1.62338	FBgn0033473	CG12128	CG12128
1.60103	FBgn0029957	CG12155	CG12155
1.51257	FBgn0037329	CG12162	CG12162	transferase activity; GO:0016740 ; EC:2.-.-.-; methyltransferase activity; GO:0008168 ; EC:2.1.1.-; ; GO:0016740 ; EC:2.-.-.-; ; GO:0008168 ; EC:2.1.1.-	metabolism; GO:0008152
1.6358	FBgn0030510	CG12177	CG12177	hydrolase activity; GO:0016787 ; EC:3.-.-.-; ; GO:0016787 ; EC:3.-.-.-	nucleobase, nucleoside, nucleotide and nucleic acid metabolism; GO:0006139; purine base metabolism; GO:0006144; pyrimidine base metabolism; GO:0006206
1.84165	FBgn0043796	CG12219	CG12219	nucleic acid binding; GO:0003676; ; GO:0003676; zinc ion binding; GO:0008270; ; GO:0008270		nucleus; GO:0005634
1.78881	FBgn0037974	CG12224	CG12224	oxidoreductase activity; GO:0016491 ; EC:1.-.-.-; ; GO:0016491 ; EC:1.-.-.-; ; GO:0016491 ; EC:1.-.-.-
1.57352	FBgn0032295	CG12299	CG12299	nucleic acid binding; GO:0003676; transcription regulator activity; GO:0030528; ; GO:0003676; ; GO:0030528; zinc ion binding; GO:0008270; ; GO:0008270	cell proliferation; GO:0008283; nucleobase, nucleoside, nucleotide and nucleic acid metabolism; GO:0006139; regulation of transcription from RNA polymerase II promoter; GO:0006357; transcription from RNA polymerase II promoter; GO:0006366	nucleus; GO:0005634
1.51467	FBgn0027499	CG12340	CG12340
1.56266	FBgn0037215	CG12582	CG12582	hydrolase activity, hydrolyzing N-glycosyl compounds; GO:0016799 ; EC:3.2.2.-; ; GO:0016799 ; EC:3.2.2.-; beta-mannosidase activity; GO:0004567 ; EC:3.2.1.25; ; GO:0004567 ; EC:3.2.1.25	carbohydrate metabolism; GO:0005975; protein amino acid glycosylation; GO:0006486
1.57789	FBgn0040932	CG12650	CG12650
1.57352	FBgn0031069	CG12703	CG12703	ATP binding; GO:0005524; ; GO:0005524; ATPase activity, coupled to transmembrane movement of substances; GO:0042626; transporter activity; GO:0005215; nucleotide binding; GO:0000166; ; GO:0042626; ; GO:0005215; ; GO:0000166	lipid metabolism; GO:0006629; lipid transport; GO:0006869; peroxisome organization and biogenesis; GO:0007031	ATP-binding cassette (ABC) transporter complex; GO:0043190; integral to membrane; GO:0016021; integral to peroxisomal membrane; GO:0005779
1.54221	FBgn0033813	CG12765	CG12765
1.87774	FBgn0033229	CG12822	CG12822
1.57352	FBgn0039541	CG12876	CG12876	receptor signaling protein activity; GO:0005057; signal transducer activity; GO:0004871; ; GO:0005057; ; GO:0004871	induction of apoptosis; GO:0006917; signal transduction; GO:0007165
1.88035	FBgn0039544	CG12877	CG12877	nucleic acid binding; GO:0003676; ; GO:0003676; nuclease activity; GO:0004518 ; EC:3.1.-.-; exoribonuclease activity; GO:0004532; ; GO:0004518 ; EC:3.1.-.-; ; GO:0004532	nucleobase, nucleoside, nucleotide and nucleic acid metabolism; GO:0006139	intracellular; GO:0005622
1.52203	FBgn0033502	CG12910	CG12910
2.28153	FBgn0032140	CG13117	CG13117
1.67133	FBgn0039797	CG1340	CG1340	mRNA binding; GO:0003729; ; GO:0003729; translation initiation factor activity; GO:0003743; ; GO:0003743	translational initiation; GO:0006413	cytosol; GO:0005829
1.8908	FBgn0036450	CG13472	CG13472
1.61664	FBgn0034695	CG13503	CG13503		actin filament organization; GO:0007015; regulation of cell shape; GO:0008360
1.53688	FBgn0039137	CG13604	CG13604
1.68179	FBgn0039150	CG13605	CG13605	ubiquitin-protein ligase activity; GO:0004842 ; EC:6.3.2.19; zinc ion binding; GO:0008270; ; GO:0004842 ; EC:6.3.2.19; ; GO:0008270	protein ubiquitination; GO:0016567	ubiquitin ligase complex; GO:0000151
1.50838	FBgn0035338	CG13800	CG13800
1.73027	FBgn0035146	CG13893	CG13893	transporter activity; GO:0005215; ; GO:0005215; protein carrier activity; GO:0008320; ; GO:0008320	intracellular protein transport; GO:0006886; transport; GO:0006810	intracellular; GO:0005622; membrane; GO:0016020
1.50629	FBgn0035162	CG13900	CG13900	poly(A) binding; GO:0008143; damaged DNA binding; GO:0003684; ; GO:0003684; ; GO:0008143	DNA repair; GO:0006281; mRNA polyadenylylation; GO:0006378; nuclear mRNA splicing, via spliceosome; GO:0000398	small nuclear ribonucleoprotein complex; GO:0030532; snRNP U2; GO:0005686
1.53262	FBgn0035173	CG13907	CG13907	monocarboxylate porter activity; GO:0015355; ; GO:0015355	cation transport; GO:0006812
1.51572	FBgn0035237	CG13917	CG13917
2.08349	FBgn0035243	CG13926	CG13926
1.62563	FBgn0033928	CG13941	CG13941
1.60882	FBgn0033212	CG1399	CG1399	myosin I binding; GO:0017024; ; GO:0017024
1.74473	FBgn0031739	CG14005	CG14005
1.64262	FBgn0036814	CG14073	CG14073	molecular function unknown; GO:0005554; ; GO:0005554	biological process unknown; GO:0000004	spindle microtubule; GO:0005876
1.55833	FBgn0031052	CG14215	CG14215	transferase activity; GO:0016740 ; EC:2.-.-.-; ; GO:0016740 ; EC:2.-.-.-	metabolism; GO:0008152
1.56699	FBgn0031057	CG14224	CG14224		protein metabolism; GO:0019538; proteolysis; GO:0006508
1.64718	FBgn0031061	CG14232	CG14232
1.63014	FBgn0038532	CG14322	CG14322
1.51887	FBgn0030554	CG1434	CG1434	double-stranded RNA binding; GO:0003725; tRNA dihydrouridine synthase activity; GO:0017150; oxidoreductase activity; GO:0016491 ; EC:1.-.-.-; ; GO:0016491 ; EC:1.-.-.-; ; GO:0017150; FAD binding; GO:0050660; ; GO:0050660; ; GO:0003725	tRNA processing; GO:0008033	intracellular; GO:0005622
1.50733	FBgn0031191	CG14617	CG14617
1.67481	FBgn0037222	CG14642	CG14642	trypsin activity; GO:0004295 ; EC:3.4.21.4; serine-type endopeptidase activity; GO:0004252 ; EC:3.4.21.-; chymotrypsin activity; GO:0004263 ; EC:3.4.21.1; ; GO:0004252 ; EC:3.4.21.-; ; GO:0004295 ; EC:3.4.21.4; ; GO:0004263 ; EC:3.4.21.1	proteolysis; GO:0006508
1.70055	FBgn0037245	CG14648	CG14648	catalytic activity; GO:0003824; ; GO:0003824	metabolism; GO:0008152
1.66094	FBgn0037822	CG14683	CG14683	transferase activity; GO:0016740 ; EC:2.-.-.-; methyltransferase activity; GO:0008168 ; EC:2.1.1.-; ; GO:0016740 ; EC:2.-.-.-; ; GO:0008168 ; EC:2.1.1.-
1.63127	FBgn0037922	CG14711	CG14711	DNA binding; GO:0003677; nucleic acid binding; GO:0003676; transcription regulator activity; GO:0030528; ; GO:0003676; ; GO:0030528; zinc ion binding; GO:0008270; ; GO:0008270; ; GO:0003677	cell proliferation; GO:0008283; nucleobase, nucleoside, nucleotide and nucleic acid metabolism; GO:0006139; regulation of transcription from RNA polymerase II promoter; GO:0006357; transcription from RNA polymerase II promoter; GO:0006366	nucleus; GO:0005634
1.52098	FBgn0040777	CG14767	CG14767	nucleobase transporter activity; GO:0015205; ; GO:0015205		integral to membrane; GO:0016021; lysosomal membrane; GO:0005765
1.56917	FBgn0024988	CG14801	CG14801	nucleic acid binding; GO:0003676; exonuclease activity; GO:0004527; ; GO:0003676; exoribonuclease activity; GO:0004532; ; GO:0004527; ; GO:0004532	nucleobase, nucleoside, nucleotide and nucleic acid metabolism; GO:0006139	intracellular; GO:0005622
1.51047	FBgn0023515	CG14814	CG14814
1.51782	FBgn0031174	CG1486	CG1486	carboxy-lyase activity; GO:0016831 ; EC:4.1.1.-; ; GO:0016831 ; EC:4.1.1.-	amino acid metabolism; GO:0006520
1.57899	FBgn0038425	CG14881	CG14881
1.61664	FBgn0015351	CG14906	CG14906
1.59107	FBgn0038455	CG14907	CG14907
1.54007	FBgn0035450	CG14972	CG14972
1.54114	FBgn0035451	CG14973	CG14973
1.79626	FBgn0035515	CG14997	CG14997
1.51572	FBgn0035500	CG14998	CG14998
1.73147	FBgn0034400	CG15099	CG15099
1.50943	FBgn0041702	CG15107	CG15107
1.51047	FBgn0034418	CG15118	CG15118
1.86995	FBgn0031144	CG1529	CG1529	nucleic acid binding; GO:0003676; ; GO:0003676; zinc ion binding; GO:0008270; ; GO:0008270		nucleus; GO:0005634
1.5977	FBgn0030040	CG15347	CG15347
1.63467	FBgn0031161	CG15445	CG15445
1.69937	FBgn0033224	CG1553	CG1553
1.50838	FBgn0030364	CG15735	CG15735
4.06992	FBgn0030469	CG15745	CG15745
1.82387	FBgn0029801	CG15771	CG15771
1.5977	FBgn0030246	CG1582	CG1582	nucleic acid binding; GO:0003676; ATP binding; GO:0005524; ; GO:0005524; helicase activity; GO:0004386; ; GO:0003676; DNA helicase activity; GO:0003678; RNA helicase activity; GO:0003724 ; EC:2.7.7.-; ATP-dependent helicase activity; GO:0008026; ; GO:0003724 ; EC:2.7.7.-; ; GO:0004386; ; GO:0003678; ; GO:0008026
1.72907	FBgn0033182	CG1621	CG1621	DNA binding; GO:0003677; ; GO:0003677
2.14206	FBgn0037315	CG16708	CG16708	diacylglycerol kinase activity; GO:0004143 ; EC:2.7.1.107; D-erythro-sphingosine kinase activity; GO:0017050; ; GO:0017050; ; GO:0004143 ; EC:2.7.1.107	autophagic cell death; GO:0048102; protein kinase C activation; GO:0007205; salivary gland cell autophagic cell death; GO:0035071
1.56808	FBgn0038721	CG16718	CG16718
1.97931	FBgn0029820	CG16721	CG16721	receptor activity; GO:0004872; ; GO:0004872	development; GO:0007275; gametogenesis; GO:0007276; spermatogenesis; GO:0007283
1.65519	FBgn0033539	CG16728	CG16728	ARF GTPase activator activity; GO:0008060; ; GO:0008060	regulation of GTPase activity; GO:0043087
1.52838	FBgn0040394	CG16903	CG16903	mRNA binding; GO:0003729; general RNA polymerase II transcription factor activity; GO:0016251; ; GO:0003729; cyclin-dependent protein kinase regulator activity; GO:0016538 ; EC:2.7.1.-; ; GO:0016251; ; GO:0016538 ; EC:2.7.1.-	nuclear mRNA splicing, via spliceosome; GO:0000398; regulation of progression through cell cycle; GO:0000074; regulation of transcription from RNA polymerase II promoter; GO:0006357	nucleus; GO:0005634
1.67714	FBgn0038464	CG16941	CG16941		nuclear mRNA splicing, via spliceosome; GO:0000398; regulation of alternative nuclear mRNA splicing, via spliceosome; GO:0000381	nucleus; GO:0005634; snRNP U2; GO:0005686; spliceosome complex; GO:0005681
1.53262	FBgn0032479	CG16974	CG16974		cell adhesion; GO:0007155; transmission of nerve impulse; GO:0019226
1.51677	FBgn0032475	CG16975	CG16975	chromatin binding; GO:0003682; nucleic acid binding; GO:0003676; transcription regulator activity; GO:0030528; ; GO:0003676; ; GO:0003682; ; GO:0030528	development; GO:0007275; regulation of transcription; GO:0045449	nucleus; GO:0005634
1.71238	FBgn0033122	CG17002	CG17002
1.8302	FBgn0033783	CG17019	CG17019	ubiquitin-protein ligase activity; GO:0004842 ; EC:6.3.2.19; zinc ion binding; GO:0008270; ; GO:0004842 ; EC:6.3.2.19; ; GO:0008270	negative regulation of apoptosis; GO:0043066; protein ubiquitination; GO:0016567	ubiquitin ligase complex; GO:0000151
1.74594	FBgn0031243	CG17078	CG17078
1.5252	FBgn0035142	CG17090	CG17090	ATP binding; GO:0005524; ; GO:0005524; receptor signaling protein serine/threonine kinase activity; GO:0004702 ; EC:2.7.1.-; protein kinase activity; GO:0004672 ; EC:2.7.1.37; protein serine/threonine kinase activity; GO:0004674; ; GO:0004674; ; GO:0004702 ; EC:2.7.1.-; ; GO:0004672 ; EC:2.7.1.37	cell proliferation; GO:0008283; ectoderm development; GO:0007398; induction of apoptosis; GO:0006917; nervous system development; GO:0007399; protein amino acid phosphorylation; GO:0006468
1.53156	FBgn0037813	CG17100	CG17100	DNA binding; GO:0003677; RNA polymerase II transcription factor activity; GO:0003702; ; GO:0003702; ; GO:0003677	regulation of transcription; GO:0045449; regulation of transcription, DNA-dependent; GO:0006355	nucleus; GO:0005634
1.50316	FBgn0030486	CG1716	CG1716	DNA binding; GO:0003677; nucleic acid binding; GO:0003676; transcription factor binding; GO:0008134; ATP binding; GO:0005524; ; GO:0005524; transcription cofactor activity; GO:0003712; ; GO:0003676; ATP-dependent helicase activity; GO:0008026; ; GO:0003712; ; GO:0008134; ; GO:0003677; ; GO:0008026	regulation of transcription from RNA polymerase II promoter; GO:0006357	nucleus; GO:0005634
1.63354	FBgn0038035	CG17227	CG17227	nucleic acid binding; GO:0003676; ATP binding; GO:0005524; ; GO:0005524; DNA ligase (ATP) activity; GO:0003910 ; EC:6.5.1.1; ; GO:0003676; ; GO:0003910 ; EC:6.5.1.1	DNA recombination; GO:0006310; DNA repair; GO:0006281; DNA replication; GO:0006260	intracellular; GO:0005622
1.52732	FBgn0027493	CG17273	CG17273	GTP binding; GO:0005525; adenylosuccinate synthase activity; GO:0004019 ; EC:6.3.4.4; ; GO:0004019 ; EC:6.3.4.4; ; GO:0004019 ; EC:6.3.4.4; ; GO:0005525	purine nucleotide biosynthesis; GO:0006164
2.33593	FBgn0035880	CG17352	CG17352
1.51572	FBgn0033934	CG17385	CG17385	nucleic acid binding; GO:0003676; transcription regulator activity; GO:0030528; ; GO:0003676; ; GO:0030528; zinc ion binding; GO:0008270; ; GO:0008270	cell proliferation; GO:0008283; nucleobase, nucleoside, nucleotide and nucleic acid metabolism; GO:0006139; regulation of transcription from RNA polymerase II promoter; GO:0006357; transcription from RNA polymerase II promoter; GO:0006366	nucleus; GO:0005634
1.67714	FBgn0030121	CG17446	CG17446	DNA binding; GO:0003677; nucleic acid binding; GO:0003676; ; GO:0003676; zinc ion binding; GO:0008270; ; GO:0008270; ; GO:0003677	DNA metabolism; GO:0006259; nucleobase, nucleoside, nucleotide and nucleic acid metabolism; GO:0006139; regulation of transcription, DNA-dependent; GO:0006355
1.76418	FBgn0031358	CG17657	CG17657
1.61664	FBgn0031356	CG17660	CG17660
1.91986	FBgn0037277	CG17735	CG17735	ubiquitin-protein ligase activity; GO:0004842 ; EC:6.3.2.19; ; GO:0004842 ; EC:6.3.2.19; ligand-dependent nuclear receptor binding; GO:0016922; ; GO:0016922	protein modification; GO:0006464; ubiquitin cycle; GO:0006512	intracellular; GO:0005622
1.78509	FBgn0034748	CG17807	CG17807
1.52098	FBgn0025635	CG17829	CG17829	nucleic acid binding; GO:0003676; ; GO:0003676; zinc ion binding; GO:0008270; ; GO:0008270		nucleus; GO:0005634
2.07053	FBgn0038661	CG17836	CG17836	DNA binding; GO:0003677; protein dimerization activity; GO:0046983; ; GO:0046983; ; GO:0003677	cellular physiological process; GO:0050875; regulation of transcription, DNA-dependent; GO:0006355	nucleus; GO:0005634
1.50629	FBgn0028480	CG17841	CG17841
1.75808	FBgn0037435	CG18048	CG18048
1.52203	FBgn0033426	CG1814	CG1814	nucleotide phosphatase activity; GO:0019204; phosphoric monoester hydrolase activity; GO:0016791 ; EC:3.1.3.-; ; GO:0019204; ; GO:0016791 ; EC:3.1.3.-	nucleobase, nucleoside, nucleotide and nucleic acid metabolism; GO:0006139; purine base metabolism; GO:0006144
1.61105	FBgn0036646	CG18217	CG18217
2.01112	FBgn0037560	CG18228	CG18228
1.7411	FBgn0030228	CG1826	CG1826	actin binding; GO:0003779; structural constituent of cytoskeleton; GO:0005200; ; GO:0003779; ; GO:0005200
1.61217	FBgn0030012	CG18262	CG18262	nucleic acid binding; GO:0003676; transcription regulator activity; GO:0030528; ; GO:0003676; ; GO:0030528; zinc ion binding; GO:0008270; ; GO:0008270	cell proliferation; GO:0008283; nucleobase, nucleoside, nucleotide and nucleic acid metabolism; GO:0006139; regulation of transcription from RNA polymerase II promoter; GO:0006357; transcription from RNA polymerase II promoter; GO:0006366	nucleus; GO:0005634
1.53475	FBgn0033771	CG18356	CG18356
1.79129	FBgn0036149	CG18490	CG18490
1.68646	FBgn0038347	CG18522	CG18522	oxidoreductase activity; GO:0016491 ; EC:1.-.-.-; ; GO:0016491 ; EC:1.-.-.-; electron transporter activity; GO:0005489; ; GO:0005489	defense response; GO:0006952; electron transport; GO:0006118; nucleobase, nucleoside, nucleotide and nucleic acid metabolism; GO:0006139; oxygen and reactive oxygen species metabolism; GO:0006800; purine base metabolism; GO:0006144
1.51362	FBgn0039189	CG18528	CG18528	GTP binding; GO:0005525; oxidoreductase activity; GO:0016491 ; EC:1.-.-.-; GTPase activity; GO:0003924; ; GO:0016491 ; EC:1.-.-.-; ; GO:0003924; ; GO:0005525	defense response; GO:0006952; response to toxin; GO:0009636; tRNA modification; GO:0006400
1.55186	FBgn0037973	CG18547	CG18547	oxidoreductase activity; GO:0016491 ; EC:1.-.-.-; ; GO:0016491 ; EC:1.-.-.-
1.76908	FBgn0031470	CG18557	CG18557	NOT serine-type endopeptidase activity; GO:0004252 ; EC:3.4.21.-; chymotrypsin activity; GO:0004263 ; EC:3.4.21.1; trypsin activity; GO:0004295 ; EC:3.4.21.4; ; GO:0004252 ; EC:3.4.21.-; ; GO:0004295 ; EC:3.4.21.4; ; GO:0004263 ; EC:3.4.21.1	proteolysis; GO:0006508
1.71832	FBgn0027561	CG18659	CG18659	serine carboxypeptidase activity; GO:0004185 ; EC:3.4.16.-; ; GO:0004185 ; EC:3.4.16.-	proteolysis; GO:0006508
1.56482	FBgn0042134	CG18811	CG18811
1.59218	FBgn0033226	CG1882	CG1882	hydrolase activity; GO:0016787 ; EC:3.-.-.-; catalytic activity; GO:0003824; ; GO:0016787 ; EC:3.-.-.-; ; GO:0003824	aromatic compound metabolism; GO:0006725
1.51362	FBgn0033421	CG1888	CG1888
1.52944	FBgn0032876	CG1962	CG1962
1.57026	FBgn0039692	CG1973	CG1973	ATP binding; GO:0005524; ; GO:0005524; protein kinase activity; GO:0004672 ; EC:2.7.1.37; ; GO:0004672 ; EC:2.7.1.37	protein amino acid phosphorylation; GO:0006468
1.71713	FBgn0039664	CG2006	CG2006
1.83655	FBgn0037391	CG2017	CG2017	GTP binding; GO:0005525; ; GO:0005525	protein biosynthesis; GO:0006412
1.58337	FBgn0035376	CG2083	CG2083
1.56808	FBgn0037373	CG2095	CG2095		exocytosis; GO:0006887; intracellular protein transport; GO:0006886; vesicle docking during exocytosis; GO:0006904	exocyst; GO:0000145
2.05765	FBgn0030003	CG2116	CG2116	nucleic acid binding; GO:0003676; ; GO:0003676; zinc ion binding; GO:0008270; ; GO:0008270		nucleus; GO:0005634
1.63241	FBgn0037360	CG2182	CG2182
1.52203	FBgn0030243	CG2186	CG2186
1.66324	FBgn0030240	CG2202	CG2202	nucleic acid binding; GO:0003676; transcription regulator activity; GO:0030528; ; GO:0003676; ; GO:0030528; zinc ion binding; GO:0008270; ; GO:0008270	cell proliferation; GO:0008283; nucleobase, nucleoside, nucleotide and nucleic acid metabolism; GO:0006139; regulation of transcription from RNA polymerase II promoter; GO:0006357; transcription from RNA polymerase II promoter; GO:0006366	nucleus; GO:0005634
1.5042	FBgn0024992	CG2658	CG2658	ATP binding; GO:0005524; ; GO:0005524; metallopeptidase activity; GO:0008237; metalloendopeptidase activity; GO:0004222 ; EC:3.4.24.-; ATPase activity; GO:0016887; nucleotide binding; GO:0000166; ; GO:0008237; ; GO:0016887; ; GO:0008237; ; GO:0000166; ; GO:0004222 ; EC:3.4.24.-	ATP-dependent proteolysis; GO:0006510; mitosis; GO:0007067; proteolysis; GO:0006508	membrane; GO:0016020; mitochondrion; GO:0005739
1.53475	FBgn0024993	CG2662	CG2662	DNA binding; GO:0003677; ; GO:0003677	regulation of transcription, DNA-dependent; GO:0006355
1.58008	FBgn0037316	CG2669	CG2669	molecular function unknown; GO:0005554; ; GO:0005554	biological process unknown; GO:0000004	cellular component unknown; GO:0008372
1.50004	FBgn0024998	CG2685	CG2685
1.59992	FBgn0024991	CG2694	CG2694
1.5305	FBgn0024973	CG2701	CG2701
1.50733	FBgn0024978	CG2713	CG2713
2.07197	FBgn0037533	CG2791	CG2791
1.63241	FBgn0031266	CG2807	CG2807		nuclear mRNA splicing, via spliceosome; GO:0000398	snRNP U2; GO:0005686; spliceosome complex; GO:0005681
1.62001	FBgn0030189	CG2909	CG2909
1.51152	FBgn0037344	CG2926	CG2926	DNA binding; GO:0003677; ubiquitin-protein ligase activity; GO:0004842 ; EC:6.3.2.19; zinc ion binding; GO:0008270; ; GO:0004842 ; EC:6.3.2.19; ; GO:0008270; ; GO:0003677	protein ubiquitination; GO:0016567; regulation of alternative nuclear mRNA splicing, via spliceosome; GO:0000381; regulation of transcription, DNA-dependent; GO:0006355	nucleus; GO:0005634; ubiquitin ligase complex; GO:0000151
1.68179	FBgn0050015	CG30015	CG30015
1.56157	FBgn0050020	CG30020	CG30020	nucleic acid binding; GO:0003676; ; GO:0003676; zinc ion binding; GO:0008270; ; GO:0008270		nucleus; GO:0005634
2.02511	FBgn0031643	CG3008	CG3008	protein kinase activity; GO:0004672 ; EC:2.7.1.37; ; GO:0004672 ; EC:2.7.1.37	protein amino acid phosphorylation; GO:0006468
1.50838	FBgn0050115	CG30115	CG30115	guanyl-nucleotide exchange factor activity; GO:0005085; ; GO:0005085	signal transduction; GO:0007165
1.56049	FBgn0050118	CG30118	CG30118
1.51572	FBgn0029819	CG3016	CG3016	ubiquitin-specific protease activity; GO:0004843; ; GO:0004843; ubiquitin thiolesterase activity; GO:0004221 ; EC:3.1.2.15; cysteine-type endopeptidase activity; GO:0004197 ; EC:3.4.22.-; ; GO:0004197 ; EC:3.4.22.-; ; GO:0004221 ; EC:3.1.2.15	protein deubiquitination; GO:0016579; proteolysis; GO:0006508; ubiquitin-dependent protein catabolism; GO:0006511
1.57352	FBgn0050421	CG30421	CG30421	ubiquitin-specific protease activity; GO:0004843; ; GO:0004843; ubiquitin thiolesterase activity; GO:0004221 ; EC:3.1.2.15; cysteine-type endopeptidase activity; GO:0004197 ; EC:3.4.22.-; ; GO:0004197 ; EC:3.4.22.-; ; GO:0004221 ; EC:3.1.2.15	protein deubiquitination; GO:0016579; proteolysis; GO:0006508; ubiquitin-dependent protein catabolism; GO:0006511
1.54007	FBgn0034946	CG3065	CG3065	nucleic acid binding; GO:0003676; transcription regulator activity; GO:0030528; ; GO:0003676; ; GO:0030528; zinc ion binding; GO:0008270; ; GO:0008270	cell proliferation; GO:0008283; nucleobase, nucleoside, nucleotide and nucleic acid metabolism; GO:0006139; regulation of transcription from RNA polymerase II promoter; GO:0006357; transcription from RNA polymerase II promoter; GO:0006366	nucleus; GO:0005634
1.88557	FBgn0034709	CG3074	CG3074	cathepsin B activity; GO:0004213 ; EC:3.4.22.1; ; GO:0004213 ; EC:3.4.22.1	protein metabolism; GO:0019538; proteolysis; GO:0006508
1.57243	FBgn0029905	CG3075	CG3075	transcription factor activity; GO:0003700; ; GO:0003700	cellular physiological process; GO:0050875; regulation of transcription from RNA polymerase II promoter; GO:0006357	nucleus; GO:0005634
1.50108	FBgn0031457	CG3077	CG3077		intracellular signaling cascade; GO:0007242
1.53156	FBgn0039705	CG31033	CG31033
1.54221	FBgn0051038	CG31038	CG31038
1.58777	FBgn0051110	CG31110	CG31110	inositol trisphosphate phosphatase activity; GO:0046030; ; GO:0046030; ; GO:0046030	dephosphorylation; GO:0016311; transmission of nerve impulse; GO:0019226
1.66902	FBgn0051160	CG31160	CG31160	protein binding; GO:0005515; transcription regulator activity; GO:0030528; ; GO:0030528; ; GO:0005515	chromatin assembly or disassembly; GO:0006333; regulation of transcription from RNA polymerase II promoter; GO:0006357; sex determination; GO:0007530; transmission of nerve impulse; GO:0019226
2.15696	FBgn0051176	CG31176	CG31176
1.53262	FBgn0051324	CG31324	CG31324
1.84805	FBgn0051342	CG31342	CG31342
1.63694	FBgn0051352	CG31352	CG31352	actin binding; GO:0003779; structural constituent of cytoskeleton; GO:0005200; ; GO:0003779; ; GO:0005200; zinc ion binding; GO:0008270; ; GO:0008270	cell motility; GO:0006928; cytoskeleton organization and biogenesis; GO:0007010; development; GO:0007275; ectoderm development; GO:0007398; nervous system development; GO:0007399
1.50629	FBgn0051392	CG31392	CG31392	nucleic acid binding; GO:0003676; ubiquitin-protein ligase activity; GO:0004842 ; EC:6.3.2.19; zinc ion binding; GO:0008270; ; GO:0004842 ; EC:6.3.2.19; ; GO:0003676; ; GO:0008270	protein ubiquitination; GO:0016567	nucleus; GO:0005634; ubiquitin ligase complex; GO:0000151
1.96973	FBgn0051550	CG31550	CG31550	nucleic acid binding; GO:0003676; ; GO:0003676		intracellular; GO:0005622
1.80125	FBgn0051562	CG31562	CG31562
2.34404	FBgn0029896	CG3168	CG3168	DNA binding; GO:0003677; ATP binding; GO:0005524; ; GO:0005524; transporter activity; GO:0005215; carbohydrate transporter activity; GO:0015144; ; GO:0005215; DNA topoisomerase (ATP-hydrolyzing) activity; GO:0003918 ; EC:5.99.1.3; ; GO:0015144; ; GO:0003677; ; GO:0003918 ; EC:5.99.1.3	DNA metabolism; GO:0006259; DNA topological change; GO:0006265; carbohydrate metabolism; GO:0005975; carbohydrate transport; GO:0008643; neurotransmitter secretion; GO:0007269; synaptic transmission; GO:0007268; transmission of nerve impulse; GO:0019226; transport; GO:0006810	integral to membrane; GO:0016021; membrane; GO:0016020
1.54328	FBgn0031449	CG31689	CG31689	ATP binding; GO:0005524; ; GO:0005524; ATPase activity, coupled to transmembrane movement of substances; GO:0042626; transporter activity; GO:0005215; nucleotide binding; GO:0000166; ; GO:0042626; ; GO:0005215; ; GO:0000166	lipid metabolism; GO:0006629; lipid transport; GO:0006869	ATP-binding cassette (ABC) transporter complex; GO:0043190
1.52414	FBgn0034964	CG3173	CG3173
1.6245	FBgn0051738	CG31738	CG31738	structural constituent of cytoskeleton; GO:0005200; structural constituent of ribosome; GO:0003735; ; GO:0005200; ; GO:0003735	muscle contraction; GO:0006936; protein biosynthesis; GO:0006412	intracellular; GO:0005622; ribosome; GO:0005840
1.78262	FBgn0051778	CG31778	CG31778	serine-type endopeptidase inhibitor activity; GO:0004867; ; GO:0004867
1.57243	FBgn0051935	CG31935	CG31935	Rab GTPase activator activity; GO:0005097; Rab GTPase binding; GO:0017137; ; GO:0005097; ; GO:0017137	regulation of GTPase activity; GO:0043087	soluble fraction; GO:0005625
1.6144	FBgn0052103	CG32103	CG32103	carrier activity; GO:0005386; ; GO:0005386; calcium ion binding; GO:0005509; binding; GO:0005488; ; GO:0005488; ; GO:0005386; ; GO:0005509	cation transport; GO:0006812; transport; GO:0006810	mitochondrial inner membrane; GO:0005743; mitochondrial membrane; GO:0005740; peroxisomal membrane; GO:0005778
1.57243	FBgn0052297	CG32297	CG32297	RNA cap binding; GO:0000339; ; GO:0000339	snRNP protein import into nucleus; GO:0006608	nuclear membrane; GO:0005635
1.6644	FBgn0052306	CG32306	CG32306
1.50004	FBgn0031536	CG3248	CG3248
1.91587	FBgn0052529	CG32529	CG32529	DNA binding; GO:0003677; ; GO:0003677
1.69819	FBgn0052537	CG32537	CG32537
1.55509	FBgn0052549	CG32549	CG32549	5'-nucleotidase activity; GO:0008253 ; EC:3.1.3.5; ; GO:0008253 ; EC:3.1.3.5	nucleobase, nucleoside, nucleotide and nucleic acid metabolism; GO:0006139; purine base metabolism; GO:0006144	cytosol; GO:0005829
1.71951	FBgn0052560	CG32560	CG32560	receptor binding; GO:0005102; ; GO:0005102; Ras GTPase activator activity; GO:0005099; ; GO:0005099; ; GO:0005099	G-protein coupled receptor protein signaling pathway; GO:0007186; MAPKKK cascade; GO:0000165; Ras protein signal transduction; GO:0007265; negative regulation of Ras protein signal transduction; GO:0046580	cytoplasm; GO:0005737
1.60325	FBgn0052649	CG32649	CG32649	protein kinase activity; GO:0004672 ; EC:2.7.1.37; ; GO:0004672 ; EC:2.7.1.37	coenzyme metabolism; GO:0006732; mitochondrial electron transport, ubiquinol to cytochrome c; GO:0006122; prosthetic group metabolism; GO:0051189	mitochondrion; GO:0005739
1.54756	FBgn0052772	CG32772	CG32772	DNA binding; GO:0003677; nucleic acid binding; GO:0003676; transcription regulator activity; GO:0030528; ; GO:0030528; zinc ion binding; GO:0008270; ; GO:0003676; ; GO:0008270; ; GO:0003677	cell proliferation; GO:0008283; regulation of transcription from RNA polymerase II promoter; GO:0006357	nucleus; GO:0005634
1.53581	FBgn0053129	CG33129	CG33129
2.02651	FBgn0053191	CG33191	CG33191	molecular function unknown; GO:0005554; ; GO:0005554	biological process unknown; GO:0000004	cellular component unknown; GO:0008372
1.50108	FBgn0029874	CG3342	CG3342
1.80625	FBgn0040609	CG3348	CG3348
1.60993	FBgn0034987	CG3363	CG3363
1.64262	FBgn0064122	CG33691	CG33691
1.6783	FBgn0053967	CG33967	CG33967
1.50212	FBgn0083969	CG34133	CG34133
1.59438	FBgn0028497	CG3530	CG3530	protein tyrosine/serine/threonine phosphatase activity; GO:0008138 ; EC:3.1.3.-; ; GO:0008138 ; EC:3.1.3.-; zinc ion binding; GO:0008270; protein tyrosine phosphatase activity; GO:0004725 ; EC:3.1.3.48; ; GO:0008138 ; EC:3.1.3.-; ; GO:0008270; ; GO:0004725 ; EC:3.1.3.48	protein amino acid dephosphorylation; GO:0006470
1.8391	FBgn0035033	CG3548	CG3548
1.89737	FBgn0023508	CG3573	CG3573	inositol trisphosphate phosphatase activity; GO:0046030; inositol-polyphosphate 5-phosphatase activity; GO:0004445 ; EC:3.1.3.56; ; GO:0046030; ; GO:0004445 ; EC:3.1.3.56	dephosphorylation; GO:0016311; intracellular signaling cascade; GO:0007242
1.59992	FBgn0031238	CG3645	CG3645
1.62789	FBgn0032974	CG3651	CG3651
1.53688	FBgn0036004	CG3654	CG3654	DNA binding; GO:0003677; transcription regulator activity; GO:0030528; ; GO:0030528; ; GO:0003677	cell proliferation; GO:0008283; ectoderm development; GO:0007398; heart development; GO:0007507; mesoderm development; GO:0007498; nervous system development; GO:0007399; regulation of transcription from RNA polymerase II promoter; GO:0006357	nucleus; GO:0005634
1.57026	FBgn0037027	CG3680	CG3680
1.50838	FBgn0040346	CG3704	CG3704	ATP binding; GO:0005524; ; GO:0005524; purine nucleotide binding; GO:0017076; ; GO:0017076
1.8264	FBgn0029861	CG3815	CG3815	transcription factor activity; GO:0003700; ; GO:0003700	regulation of transcription, DNA-dependent; GO:0006355
1.6245	FBgn0032130	CG3838	CG3838	DNA binding; GO:0003677; ; GO:0003677
1.53901	FBgn0035059	CG3894	CG3894		intracellular signaling cascade; GO:0007242
1.55079	FBgn0036824	CG3902	CG3902	short-branched-chain-acyl-CoA dehydrogenase activity; GO:0016937 ; EC:1.3.99.-; ; GO:0016937 ; EC:1.3.99.-	acyl-CoA metabolism; GO:0006637; electron transport; GO:0006118
1.59549	FBgn0029873	CG3918	CG3918
1.66324	FBgn0032149	CG4036	CG4036
1.56049	FBgn0034982	CG4065	CG4065
1.55617	FBgn0028474	CG4119	CG4119	mRNA binding; GO:0003729; ; GO:0003729	mRNA processing; GO:0006397; regulation of alternative nuclear mRNA splicing, via spliceosome; GO:0000381	nucleus; GO:0005634
1.67946	FBgn0025628	CG4199	CG4199	oxidoreductase activity; GO:0016491 ; EC:1.-.-.-; ; GO:0016491 ; EC:1.-.-.-; disulfide oxidoreductase activity; GO:0015036; ; GO:0015036	defense response; GO:0006952; electron transport; GO:0006118; ferredoxin metabolism; GO:0006124; oxygen and reactive oxygen species metabolism; GO:0006800
1.63807	FBgn0038300	CG4203	CG4203
1.71356	FBgn0034598	CG4266	CG4266	mRNA binding; GO:0003729; ; GO:0003729	nuclear mRNA splicing, via spliceosome; GO:0000398
1.79626	FBgn0025626	CG4281	CG4281
1.51152	FBgn0034114	CG4282	CG4282	DNA binding; GO:0003677; nucleic acid binding; GO:0003676; transcription regulator activity; GO:0030528; ; GO:0003676; ; GO:0030528; zinc ion binding; GO:0008270; ; GO:0008270; ; GO:0003677	nucleobase, nucleoside, nucleotide and nucleic acid metabolism; GO:0006139; regulation of transcription from RNA polymerase II promoter; GO:0006357; transcription from RNA polymerase II promoter; GO:0006366	nucleus; GO:0005634
1.52203	FBgn0030431	CG4407	CG4407	FMN adenylyltransferase activity; GO:0003919 ; EC:2.7.7.2; ; GO:0003919 ; EC:2.7.7.2	metabolism; GO:0008152
1.70527	FBgn0038745	CG4538	CG4538	ATP binding; GO:0005524; ; GO:0005524; endopeptidase Clp activity; GO:0008462 ; EC:3.4.21.92; protein binding; GO:0005515; ATPase activity; GO:0016887; nucleotide binding; GO:0000166; nucleoside-triphosphatase activity; GO:0017111 ; EC:3.6.1.15; ; GO:0008462 ; EC:3.4.21.92; ; GO:0008462 ; EC:3.4.21.92; ; GO:0000166; ; GO:0005515; ; GO:0017111 ; EC:3.6.1.15; ; GO:0016887	ATP-dependent proteolysis; GO:0006510; protein folding; GO:0006457; protein transport; GO:0015031	endopeptidase Clp complex; GO:0009368; mitochondrion; GO:0005739
1.50108	FBgn0031304	CG4552	CG4552
1.52098	FBgn0039336	CG4553	CG4553
1.58557	FBgn0029912	CG4557	CG4557	transcription factor activity; GO:0003700; ; GO:0003700
1.62338	FBgn0032342	CG4713	CG4713
1.56266	FBgn0031307	CG4726	CG4726	high affinity inorganic phosphate:sodium symporter activity; GO:0005316; ; GO:0005316	carbohydrate metabolism; GO:0005975; carbohydrate transport; GO:0008643; cation transport; GO:0006812; extracellular transport; GO:0006858; phosphate metabolism; GO:0006796; phosphate transport; GO:0006817	integral to membrane; GO:0016021
1.52732	FBgn0032348	CG4751	CG4751
1.74594	FBgn0026083	CG4857	CG4857
1.54971	FBgn0036624	CG4877	CG4877
1.71	FBgn0031318	CG4887	CG4887	mRNA binding; GO:0003729; ; GO:0003729; zinc ion binding; GO:0008270; ; GO:0008270	apoptosis; GO:0006915	intracellular; GO:0005622; nucleus; GO:0005634
1.53794	FBgn0031319	CG4896	CG4896	mRNA binding; GO:0003729; ; GO:0003729; zinc ion binding; GO:0008270; ; GO:0008270	apoptosis; GO:0006915	intracellular; GO:0005622; nucleus; GO:0005634
1.64947	FBgn0032194	CG4901	CG4901	ATP binding; GO:0005524; ; GO:0005524; helicase activity; GO:0004386; ; GO:0004386; ATP-dependent RNA helicase activity; GO:0004004; ; GO:0004004; RNA splicing factor activity, transesterification mechanism; GO:0031202; ; GO:0031202	U2-type spliceosome disassembly; GO:0000391	spliceosome complex; GO:0005681
1.62338	FBgn0039554	CG5003	CG5003
2.00694	FBgn0031317	CG5118	CG5118
1.58557	FBgn0032246	CG5168	CG5168	zinc ion binding; GO:0008270; ; GO:0008270
1.54649	FBgn0036994	CG5199	CG5199
1.61328	FBgn0038344	CG5205	CG5205	ATP binding; GO:0005524; ; GO:0005524; helicase activity; GO:0004386; RNA helicase activity; GO:0003724 ; EC:2.7.7.-; ATP-dependent helicase activity; GO:0008026; ; GO:0003724 ; EC:2.7.7.-; ; GO:0004386; nucleotide binding; GO:0000166; nucleoside-triphosphatase activity; GO:0017111 ; EC:3.6.1.15; ; GO:0000166; ; GO:0017111 ; EC:3.6.1.15; ; GO:0008026	nuclear mRNA splicing, via spliceosome; GO:0000398	small nuclear ribonucleoprotein complex; GO:0030532; snRNP U5; GO:0005682
1.83401	FBgn0028470	CG5208	CG5208
1.50316	FBgn0032248	CG5343	CG5343	transcription factor activity; GO:0003700; ; GO:0003700	regulation of transcription; GO:0045449	nucleus; GO:0005634
1.73147	FBgn0038981	CG5346	CG5346
1.6449	FBgn0034873	CG5360	CG5360
1.60214	FBgn0038977	CG5376	CG5376
1.64947	FBgn0038353	CG5399	CG5399
1.60436	FBgn0039560	CG5514	CG5514
1.55294	FBgn0039466	CG5521	CG5521
1.79378	FBgn0034158	CG5522	CG5522	guanyl-nucleotide exchange factor activity; GO:0005085; ; GO:0005085	G-protein coupled receptor protein signaling pathway; GO:0007186; MAPKKK cascade; GO:0000165; small GTPase mediated signal transduction; GO:0007264; transmembrane receptor protein tyrosine kinase signaling pathway; GO:0007169
1.54756	FBgn0034926	CG5591	CG5591	DNA binding; GO:0003677; transcription regulator activity; GO:0030528; ubiquitin-protein ligase activity; GO:0004842 ; EC:6.3.2.19; ; GO:0030528; zinc ion binding; GO:0008270; ; GO:0004842 ; EC:6.3.2.19; ; GO:0030528; ; GO:0008270; ; GO:0003677	intracellular signaling cascade; GO:0007242; protein ubiquitination; GO:0016567; regulation of transcription from RNA polymerase II promoter; GO:0006357	ubiquitin ligase complex; GO:0000151
1.73147	FBgn0026593	CG5707	CG5707	hydrolase activity; GO:0016787 ; EC:3.-.-.-; ; GO:0016787 ; EC:3.-.-.-
1.60993	FBgn0028471	CG5720	CG5720
1.61217	FBgn0032191	CG5734	CG5734
1.51152	FBgn0030855	CG5800	CG5800	nucleic acid binding; GO:0003676; ATP binding; GO:0005524; ; GO:0005524; RNA helicase activity; GO:0003724 ; EC:2.7.7.-; ; GO:0003676; ATP-dependent helicase activity; GO:0008026; ; GO:0003724 ; EC:2.7.7.-; ; GO:0008026	nucleobase, nucleoside, nucleotide and nucleic acid metabolism; GO:0006139
1.64947	FBgn0039223	CG5805	CG5805	carrier activity; GO:0005386; binding; GO:0005488; ; GO:0005488; ; GO:0005386	transport; GO:0006810	mitochondrial inner membrane; GO:0005743; mitochondrial membrane; GO:0005740
1.62113	FBgn0038872	CG5874	CG5874	mRNA binding; GO:0003729; ; GO:0003729	negative regulation of transcription from RNA polymerase II promoter, mitotic; GO:0007070	transcriptional repressor complex; GO:0017053
1.55509	FBgn0032587	CG5953	CG5953
1.67946	FBgn0027542	CG6014	CG6014
1.50108	FBgn0038927	CG6015	CG6015	RNA splicing factor activity, transesterification mechanism; GO:0031202; ; GO:0031202	nuclear mRNA splicing, via spliceosome; GO:0000398	spliceosome complex; GO:0005681
1.59438	FBgn0038925	CG6022	CG6022	holocytochrome-c synthase activity; GO:0004408 ; EC:4.4.1.17; ; GO:0004408 ; EC:4.4.1.17; ; GO:0004408 ; EC:4.4.1.17	coenzyme metabolism; GO:0006732; cytochrome c-heme linkage; GO:0018063	mitochondrial inner membrane; GO:0005743
1.55079	FBgn0038924	CG6028	CG6028	isomerase activity; GO:0016853 ; EC:5.-.-.-; lyase activity; GO:0016829 ; EC:4.-.-.-; carboxy-lyase activity; GO:0016831 ; EC:4.1.1.-; ; GO:0016853 ; EC:5.-.-.-; ; GO:0016829 ; EC:4.-.-.-; ; GO:0016831 ; EC:4.1.1.-	amino acid catabolism; GO:0009063; amino acid metabolism; GO:0006520
1.67597	FBgn0038349	CG6045	CG6045	electron transporter activity; GO:0005489; ; GO:0005489; xanthine dehydrogenase activity; GO:0004854 ; EC:1.17.1.4; ; GO:0004854 ; EC:1.17.1.4	defense response; GO:0006952; electron transport; GO:0006118; oxygen and reactive oxygen species metabolism; GO:0006800; purine base metabolism; GO:0006144
1.88557	FBgn0032264	CG6113	CG6113	triacylglycerol lipase activity; GO:0004806 ; EC:3.1.1.3; ; GO:0004806 ; EC:3.1.1.3	lipid metabolism; GO:0006629
1.93455	FBgn0033853	CG6145	CG6145
1.73267	FBgn0038316	CG6276	CG6276
1.50629	FBgn0030640	CG6294	CG6294	metallopeptidase activity; GO:0008237; zinc ion binding; GO:0008270; ; GO:0008237; ; GO:0008270	proteolysis; GO:0006508
1.73869	FBgn0036735	CG6311	CG6311
1.59992	FBgn0034269	CG6406	CG6406
1.52414	FBgn0032976	CG6448	CG6448
1.79751	FBgn0035923	CG6511	CG6511
1.56374	FBgn0082831	CG6525	CG6525	transcription factor activity; GO:0003700; ; GO:0003700	regulation of transcription; GO:0045449; regulation of transcription, DNA-dependent; GO:0006355	nucleus; GO:0005634
1.53581	FBgn0034214	CG6550	CG6550
1.50838	FBgn0036685	CG6664	CG6664
1.61776	FBgn0037877	CG6689	CG6689	nucleic acid binding; GO:0003676; transcription regulator activity; GO:0030528; ; GO:0003676; metallopeptidase activity; GO:0008237; ; GO:0030528; zinc ion binding; GO:0008270; ; GO:0008237; ; GO:0008270	nucleobase, nucleoside, nucleotide and nucleic acid metabolism; GO:0006139; proteolysis; GO:0006508; regulation of transcription from RNA polymerase II promoter; GO:0006357; transcription from RNA polymerase II promoter; GO:0006366	nucleus; GO:0005634
1.76786	FBgn0039215	CG6695	CG6695	mRNA binding; GO:0003729; ; GO:0003729
1.70882	FBgn0033889	CG6701	CG6701	nucleic acid binding; GO:0003676; ; GO:0003676; DNA helicase activity; GO:0003678; helicase activity; GO:0004386; zinc ion binding; GO:0008270; ; GO:0004386; ; GO:0003678; ; GO:0008270	DNA metabolism; GO:0006259; DNA replication; GO:0006260; cell cycle; GO:0007049; nucleobase, nucleoside, nucleotide and nucleic acid metabolism; GO:0006139	nucleus; GO:0005634
1.59992	FBgn0037893	CG6719	CG6719	chaperone binding; GO:0051087; ; GO:0051087	'de novo' protein folding; GO:0006458; protein complex assembly; GO:0006461	prefoldin complex; GO:0016272
1.62563	FBgn0032296	CG6729	CG6729
1.8302	FBgn0030876	CG6762	CG6762	DNA binding; GO:0003677; ; GO:0003677	biological process unknown; GO:0000004	cellular component unknown; GO:0008372
1.54221	FBgn0030878	CG6769	CG6769	nucleic acid binding; GO:0003676; ; GO:0003676; zinc ion binding; GO:0008270; ; GO:0008270		nucleus; GO:0005634
1.54756	FBgn0032400	CG6770	CG6770
1.54542	FBgn0035136	CG6905	CG6905	DNA binding; GO:0003677; transcription regulator activity; GO:0030528; ; GO:0030528; ; GO:0003677; RNA splicing factor activity, transesterification mechanism; GO:0031202; ; GO:0031202	nuclear mRNA splicing, via spliceosome; GO:0000398; regulation of progression through cell cycle; GO:0000074; regulation of transcription from RNA polymerase II promoter; GO:0006357	spliceosome complex; GO:0005681
1.5305	FBgn0037944	CG6923	CG6923	ubiquitin-protein ligase activity; GO:0004842 ; EC:6.3.2.19; zinc ion binding; GO:0008270; ; GO:0004842 ; EC:6.3.2.19; ; GO:0008270	development; GO:0007275; mesoderm development; GO:0007498; protein ubiquitination; GO:0016567	ubiquitin ligase complex; GO:0000151
1.64148	FBgn0039000	CG6954	CG6954		signal transduction; GO:0007165
1.6077	FBgn0038286	CG6966	CG6966	receptor binding; GO:0005102; ; GO:0005102	cell proliferation; GO:0008283
1.52732	FBgn0038949	CG7071	CG7071
1.56374	FBgn0031965	CG7093	CG7093
1.50108	FBgn0037151	CG7130	CG7130	ATPase activity, coupled; GO:0042623; ; GO:0042623; unfolded protein binding; GO:0051082; ; GO:0051082	defense response; GO:0006952; protein folding; GO:0006457; response to heat; GO:0009408; response to stress; GO:0006950
1.87125	FBgn0027532	CG7139	CG7139	ATP binding; GO:0005524; damaged DNA binding; GO:0003684; ; GO:0005524; ; GO:0003684	mismatch repair; GO:0006298
1.55294	FBgn0031947	CG7154	CG7154	DNA binding; GO:0003677; chromatin binding; GO:0003682; ; GO:0003677; ; GO:0003682		nucleus; GO:0005634
1.56917	FBgn0035878	CG7182	CG7182	ATP binding; GO:0005524; ; GO:0005524	defense response; GO:0006952; protein folding; GO:0006457; response to heat; GO:0009408; response to stress; GO:0006950
1.57899	FBgn0030894	CG7192	CG7192
1.50629	FBgn0027569	CG7207	CG7207	receptor signaling protein serine/threonine kinase activity; GO:0004702 ; EC:2.7.1.-; protein serine/threonine kinase activity; GO:0004674; ; GO:0004674; ; GO:0004702 ; EC:2.7.1.-	protein amino acid phosphorylation; GO:0006468
1.56266	FBgn0038569	CG7218	CG7218
1.60659	FBgn0031740	CG7239	CG7239
1.59992	FBgn0030079	CG7267	CG7267
1.50316	FBgn0030966	CG7280	CG7280	sulfite oxidase activity; GO:0008482 ; EC:1.8.3.1; ; GO:0008482 ; EC:1.8.3.1; ; GO:0008482 ; EC:1.8.3.1; ; GO:0008482 ; EC:1.8.3.1	electron transport; GO:0006118; nitrogen compound metabolism; GO:0006807; protein catabolism; GO:0030163; sulfur metabolism; GO:0006790	mitochondrial intermembrane space; GO:0005758
1.65405	FBgn0030970	CG7326	CG7326
1.53794	FBgn0037188	CG7369	CG7369	Ras guanyl-nucleotide exchange factor activity; GO:0005088; ; GO:0005088	intracellular signaling cascade; GO:0007242; regulation of cell shape; GO:0008360; small GTPase mediated signal transduction; GO:0007264
1.51677	FBgn0035812	CG7457	CG7457
1.56374	FBgn0035807	CG7492	CG7492
1.79253	FBgn0030987	CG7502	CG7502
1.55079	FBgn0037093	CG7597	CG7597	ATP binding; GO:0005524; ; GO:0005524; cyclin-dependent protein kinase activity; GO:0004693 ; EC:2.7.1.-; receptor signaling protein serine/threonine kinase activity; GO:0004702 ; EC:2.7.1.-; ; GO:0004702 ; EC:2.7.1.-; ; GO:0004693 ; EC:2.7.1.-; RNA polymerase subunit kinase activity; GO:0008353 ; EC:2.7.1.141; ; GO:0008353 ; EC:2.7.1.141	mitosis; GO:0007067; protein amino acid phosphorylation; GO:0006468; regulation of progression through cell cycle; GO:0000074
1.69937	FBgn0027518	CG7609	CG7609	peroxisome targeting signal-2 binding; GO:0005053; ; GO:0005053	peroxisome organization and biogenesis; GO:0007031; protein targeting to peroxisome; GO:0006625
1.63807	FBgn0037094	CG7611	CG7611
1.86995	FBgn0038627	CG7694	CG7694
1.50733	FBgn0038640	CG7706	CG7706	anion exchanger adaptor activity; GO:0017107; ; GO:0017107
1.52732	FBgn0030087	CG7766	CG7766	calmodulin binding; GO:0005516; ; GO:0005516; kinase activator activity; GO:0019209; ; GO:0019209; phosphorylase kinase regulator activity; GO:0008607 ; EC:2.7.1.-; ; GO:0008607 ; EC:2.7.1.-	glycogen metabolism; GO:0005977	phosphorylase kinase complex; GO:0005964
1.80625	FBgn0033038	CG7791	CG7791	zinc ion binding; GO:0008270; mitochondrial intermediate peptidase activity; GO:0004243 ; EC:3.4.24.59; ; GO:0004243 ; EC:3.4.24.59; ; GO:0004243 ; EC:3.4.24.59; ; GO:0008270	protein processing; GO:0016485; protein targeting to mitochondrion; GO:0006626; proteolysis; GO:0006508	mitochondrion; GO:0005739
1.50733	FBgn0036127	CG7828	CG7828	ubiquitin activating enzyme activity; GO:0004839; ligase activity; GO:0016874 ; EC:6.-.-.-; ; GO:0016874 ; EC:6.-.-.-; ; GO:0004839	protein modification; GO:0006464
2.04627	FBgn0026578	CG7832	CG7832
1.52944	FBgn0026738	CG7857	CG7857
1.67365	FBgn0038576	CG7940	CG7940	structural constituent of cytoskeleton; GO:0005200; ; GO:0005200	cytoskeleton organization and biogenesis; GO:0007010	actin filament; GO:0005884
1.50108	FBgn0035251	CG7967	CG7967
1.8163	FBgn0038244	CG7987	CG7987	nucleic acid binding; GO:0003676; transcription regulator activity; GO:0030528; ; GO:0003676; ; GO:0030528; zinc ion binding; GO:0008270; ; GO:0008270	cell proliferation; GO:0008283; nucleobase, nucleoside, nucleotide and nucleic acid metabolism; GO:0006139; regulation of transcription from RNA polymerase II promoter; GO:0006357; transcription from RNA polymerase II promoter; GO:0006366	nucleus; GO:0005634
1.55294	FBgn0038582	CG7988	CG7988	molecular function unknown; GO:0005554; ; GO:0005554	circadian rhythm; GO:0007623	cellular component unknown; GO:0008372
1.56374	FBgn0031008	CG8010	CG8010
1.55079	FBgn0033392	CG8027	CG8027		cell differentiation; GO:0030154	membrane; GO:0016020
1.51677	FBgn0031012	CG8051	CG8051	monocarboxylate porter activity; GO:0015355; ; GO:0015355	transport; GO:0006810	integral to membrane; GO:0016021
1.50316	FBgn0030858	CG8211	CG8211
1.59549	FBgn0027607	CG8230	CG8230
1.57352	FBgn0033352	CG8232	CG8232	poly(A)-specific ribonuclease activity; GO:0004535 ; EC:3.1.13.4; ubiquitin thiolesterase activity; GO:0004221 ; EC:3.1.2.15; cysteine-type endopeptidase activity; GO:0004197 ; EC:3.4.22.-; ; GO:0004535 ; EC:3.1.13.4; ; GO:0004197 ; EC:3.4.22.-; ; GO:0004221 ; EC:3.1.2.15	ubiquitin-dependent protein catabolism; GO:0006511	intracellular; GO:0005622
1.51257	FBgn0030683	CG8239	CG8239	ATP binding; GO:0005524; ; GO:0005524; kinase activity; GO:0016301; ; GO:0016301; diphosphomevalonate decarboxylase activity; GO:0004163 ; EC:4.1.1.33; ; GO:0004163 ; EC:4.1.1.33	cholesterol metabolism; GO:0008203; isoprenoid biosynthesis; GO:0008299; phosphorylation; GO:0016310
1.66094	FBgn0033349	CG8243	CG8243	ARF GTPase activator activity; GO:0008060; ; GO:0008060	G-protein coupled receptor protein signaling pathway; GO:0007186; cell adhesion; GO:0007155; cytoskeleton organization and biogenesis; GO:0007010; regulation of GTPase activity; GO:0043087
1.66094	FBgn0033342	CG8258	CG8258	ATP binding; GO:0005524; ; GO:0005524; ATPase activity, coupled; GO:0042623; unfolded protein binding; GO:0051082; ; GO:0042623; ; GO:0051082	protein folding; GO:0006457	chaperonin-containing T-complex; GO:0005832
1.64947	FBgn0027513	CG8262	CG8262
1.65176	FBgn0035824	CG8281	CG8281
1.56699	FBgn0034049	CG8291	CG8291	neurotransmitter:sodium symporter activity; GO:0005328; neurotransmitter transporter activity; GO:0005326; ; GO:0005328; ; GO:0005326	extracellular transport; GO:0006858; ion transport; GO:0006811; neurotransmitter transport; GO:0006836	integral to plasma membrane; GO:0005887; membrane; GO:0016020
1.58997	FBgn0033913	CG8468	CG8468	monocarboxylate porter activity; GO:0015355; ; GO:0015355	cation transport; GO:0006812
1.64832	FBgn0037746	CG8478	CG8478	nucleic acid binding; GO:0003676; ; GO:0003676; zinc ion binding; GO:0008270; ; GO:0008270		nucleus; GO:0005634
1.62225	FBgn0037747	CG8481	CG8481	furin activity; GO:0004276 ; EC:3.4.21.75; N-acetyltransferase activity; GO:0008080 ; EC:2.3.1.-; ; GO:0004276 ; EC:3.4.21.75; ; GO:0008080 ; EC:2.3.1.-
1.65749	FBgn0031991	CG8506	CG8506	nucleic acid binding; GO:0003676; ; GO:0003676; zinc ion binding; GO:0008270; ; GO:0008270		nucleus; GO:0005634
1.68296	FBgn0037757	CG8516	CG8516
1.59881	FBgn0031990	CG8552	CG8552	phospholipase A1 activity; GO:0008970 ; EC:3.1.1.32; metal ion binding; GO:0046872; ; GO:0008970 ; EC:3.1.1.32; ; GO:0046872	intracellular protein transport; GO:0006886; vesicle-mediated transport; GO:0016192
1.55941	FBgn0033924	CG8613	CG8613
2.0223	FBgn0040837	CG8620	CG8620
1.56482	FBgn0033309	CG8735	CG8735
1.56157	FBgn0033738	CG8830	CG8830	ubiquitin-specific protease activity; GO:0004843; ; GO:0004843; ubiquitin thiolesterase activity; GO:0004221 ; EC:3.1.2.15; cysteine-type endopeptidase activity; GO:0004197 ; EC:3.4.22.-; ; GO:0004197 ; EC:3.4.22.-; ; GO:0004221 ; EC:3.1.2.15	protein deubiquitination; GO:0016579; proteolysis; GO:0006508; ubiquitin-dependent protein catabolism; GO:0006511
1.79378	FBgn0038145	CG8863	CG8863	unfolded protein binding; GO:0051082; ; GO:0051082	defense response; GO:0006952; protein folding; GO:0006457; response to stress; GO:0006950
1.79005	FBgn0027529	CG8920	CG8920	nucleic acid binding; GO:0003676; ; GO:0003676
1.77276	FBgn0036389	CG9028	CG9028
1.54007	FBgn0030800	CG9104	CG9104	transcription factor activity; GO:0003700; ; GO:0003700		nucleus; GO:0005634
1.52098	FBgn0031773	CG9144	CG9144
1.75443	FBgn0035207	CG9153	CG9153	ubiquitin-protein ligase activity; GO:0004842 ; EC:6.3.2.19; guanyl-nucleotide exchange factor activity; GO:0005085; ; GO:0005085; ; GO:0004842 ; EC:6.3.2.19	protein modification; GO:0006464; proteolysis; GO:0006508; ubiquitin cycle; GO:0006512	intracellular; GO:0005622
1.64262	FBgn0031876	CG9200	CG9200
2.09943	FBgn0030659	CG9215	CG9215	nucleic acid binding; GO:0003676; transcription regulator activity; GO:0030528; ; GO:0003676; ; GO:0030528; zinc ion binding; GO:0008270; ; GO:0008270	cell proliferation; GO:0008283; nucleobase, nucleoside, nucleotide and nucleic acid metabolism; GO:0006139; regulation of transcription from RNA polymerase II promoter; GO:0006357; transcription from RNA polymerase II promoter; GO:0006366	nucleus; GO:0005634
1.65061	FBgn0031782	CG9226	CG9226	guanyl nucleotide binding; GO:0019001; ; GO:0019001
1.65634	FBgn0032883	CG9323	CG9323	nucleic acid binding; GO:0003676; ATP binding; GO:0005524; ; GO:0005524; helicase activity; GO:0004386; ; GO:0003676; RNA helicase activity; GO:0003724 ; EC:2.7.7.-; ATP-dependent helicase activity; GO:0008026; ; GO:0003724 ; EC:2.7.7.-; ; GO:0004386; ; GO:0008026; rhodopsin-like receptor activity; GO:0001584; ; GO:0001584	G-protein coupled receptor protein signaling pathway; GO:0007186; nuclear mRNA splicing, via spliceosome; GO:0000398	integral to membrane; GO:0016021
1.77399	FBgn0032889	CG9331	CG9331	oxidoreductase activity, acting on CH-OH group of donors; GO:0016614 ; EC:1.1.-.-; oxidoreductase activity, acting on the CH-OH group of donors, NAD or NADP as acceptor; GO:0016616 ; EC:1.1.1.-; ; GO:0016614 ; EC:1.1.-.-; ; GO:0016616 ; EC:1.1.1.-	L-serine biosynthesis; GO:0006564; amino acid biosynthesis; GO:0008652; carbohydrate metabolism; GO:0005975
1.6144	FBgn0033113	CG9455	CG9455	serine-type endopeptidase inhibitor activity; GO:0004867; ; GO:0004867	proteolysis; GO:0006508
1.63467	FBgn0037760	CG9461	CG9461	ubiquitin-protein ligase activity; GO:0004842 ; EC:6.3.2.19; ; GO:0004842 ; EC:6.3.2.19	ubiquitin cycle; GO:0006512
1.5305	FBgn0034618	CG9485	CG9485	hydrolase activity, hydrolyzing N-glycosyl compounds; GO:0016799 ; EC:3.2.2.-; ; GO:0016799 ; EC:3.2.2.-; 4-alpha-glucanotransferase activity; GO:0004134 ; EC:2.4.1.25; amylo-alpha-1,6-glucosidase activity; GO:0004135 ; EC:3.2.1.33; ; GO:0004134 ; EC:2.4.1.25; ; GO:0004135 ; EC:3.2.1.33	glycogen biosynthesis; GO:0005978; glycogen metabolism; GO:0005977
1.50629	FBgn0027501	CG9535	CG9535	UDP-N-acetylglucosamine diphosphorylase activity; GO:0003977 ; EC:2.7.7.23; ; GO:0003977 ; EC:2.7.7.23	protein amino acid glycosylation; GO:0006486
1.62563	FBgn0028487	CG9611	CG9611	receptor binding; GO:0005102; structural molecule activity; GO:0005198; ; GO:0005102; ; GO:0005198	Ras protein signal transduction; GO:0007265
1.56374	FBgn0037236	CG9772	CG9772		ubiquitin-dependent protein catabolism; GO:0006511	SCF ubiquitin ligase complex; GO:0019005
1.54542	FBgn0037261	CG9775	CG9775
1.51362	FBgn0037234	CG9795	CG9795
1.54114	FBgn0038149	CG9796	CG9796
1.57789	FBgn0031420	CG9866	CG9866
1.55617	FBgn0031421	CG9867	CG9867
1.50733	FBgn0031428	CG9886	CG9886	kinase activity; GO:0016301; carbohydrate kinase activity; GO:0019200; ; GO:0016301; ; GO:0019200	carbohydrate metabolism; GO:0005975
1.60103	FBgn0034814	CG9890	CG9890	nucleic acid binding; GO:0003676; ; GO:0003676; zinc ion binding; GO:0008270; ; GO:0008270	cell proliferation; GO:0008283	nucleus; GO:0005634
1.53368	FBgn0030738	CG9915	CG9915
1.63354	FBgn0032469	CG9932	CG9932	nucleic acid binding; GO:0003676; ; GO:0003676; metallopeptidase activity; GO:0008237; zinc ion binding; GO:0008270; ; GO:0008237; ; GO:0008270	proteolysis; GO:0006508	nucleus; GO:0005634
1.78139	FBgn0036671	CG9951	CG9951
1.62113	FBgn0031454	CG9960	CG9960	DNA binding; GO:0003677; methyltransferase activity; GO:0008168 ; EC:2.1.1.-; ; GO:0008168 ; EC:2.1.1.-; S-adenosylmethionine-dependent methyltransferase activity; GO:0008757; ; GO:0003677; N-methyltransferase activity; GO:0008170 ; EC:2.1.1.-; ; GO:0008170 ; EC:2.1.1.-; ; GO:0008757	DNA methylation; GO:0006306
1.78757	FBgn0016132	Chd1	Chromodomain-helicase-DNA-binding protein	chromatin binding; GO:0003682; ; GO:0003682; ATP binding; GO:0005524; ; GO:0005524; helicase activity; GO:0004386; ; GO:0004386; DNA helicase activity; GO:0003678; ATP-dependent helicase activity; GO:0008026; ; GO:0004386; ; GO:0003678; ; GO:0008026	chromatin assembly or disassembly; GO:0006333; regulation of transcription from RNA polymerase II promoter; GO:0006357	chromatin; GO:0000785; nucleus; GO:0005634; polytene chromosome interband; GO:0005705; polytene chromosome puff; GO:0005703
1.53794	FBgn0014141	cher	cheerio	actin binding; GO:0003779; ; GO:0003779; ; GO:0003779; structural constituent of cytoskeleton; GO:0005200; ; GO:0005200; ; GO:0003779	cytoskeleton organization and biogenesis; GO:0007010; determination of adult life span; GO:0008340; female germ-line cyst encapsulation (sensu Insecta); GO:0030708; learning and/or memory; GO:0007611; muscle contraction; GO:0006936; olfactory learning; GO:0008355; ovarian ring canal formation; GO:0007301; protein localization; GO:0008104; ring canal formation; GO:0030725; ring canal formation, ac…	ring canal inner rim; GO:0035183; ring canal outer rim; GO:0035182
1.69819	FBgn0013764	Chi	Chip	transcription cofactor activity; GO:0003712; ; GO:0003712	axon guidance; GO:0007411; blastoderm segmentation; GO:0007350; nervous system development; GO:0007399; regulation of transcription from RNA polymerase II promoter; GO:0006357; transcription; GO:0006350; wing morphogenesis; GO:0007476	nucleus; GO:0005634
1.71	FBgn0000308	chic	chickadee	actin binding; GO:0003779; ; GO:0003779; ; GO:0003779; phosphatidylinositol-4,5-bisphosphate binding; GO:0005546; structural constituent of cytoskeleton; GO:0005200; ; GO:0005200; ; GO:0005546	actin filament organization; GO:0007015; actin filament polymerization; GO:0030041; actin polymerization and/or depolymerization; GO:0008154; brain development; GO:0007420; cellular morphogenesis; GO:0000902; central nervous system remodeling (sensu Insecta); GO:0035193; cytokinesis; GO:0000910; cytokinesis, contractile ring formation; GO:0000915; dorsal closure; GO:0007391; nurse cell to oocyte …	actin cytoskeleton; GO:0015629
1.52309	FBgn0039328	CHKov2	CHKov2
2.33755	FBgn0044324	Chro	Chromator	chromatin binding; GO:0003682; ; GO:0003682	chromatin assembly or disassembly; GO:0006333; establishment and/or maintenance of chromatin architecture; GO:0006325	chromatin; GO:0000785; nucleus; GO:0005634; polytene chromosome interband; GO:0005705
1.60103	FBgn0028386	cic	capicua	RNA polymerase II transcription factor activity; GO:0003702; transcription regulator activity; GO:0030528; transcription cofactor activity; GO:0003712; transcription factor activity; GO:0003700; transporter activity; GO:0005215; ; GO:0003702; ; GO:0003700; ; GO:0030528; ; GO:0005215; ; GO:0003712	embryonic development (sensu Insecta); GO:0001700; negative regulation of transcription; GO:0016481; regulation of transcription, DNA-dependent; GO:0006355; transport; GO:0006810	nucleus; GO:0005634
1.67018	FBgn0025937	cmp44E	conserved membrane protein at 44E		cytokinesis; GO:0000910	plasma membrane; GO:0005886
1.52203	FBgn0021818	cnk	connector enhancer of ksr	enzyme binding; GO:0019899; protein binding; GO:0005515; ; GO:0019899; ; GO:0005515	Ras protein signal transduction; GO:0007265; determination of anterior/posterior axis, embryo; GO:0008595; eye photoreceptor cell differentiation (sensu Endopterygota); GO:0001751; torso signaling pathway; GO:0008293; wing morphogenesis; GO:0007476	apical part of cell; GO:0045177
1.63241	FBgn0010434	cora	coracle	actin binding; GO:0003779; cytoskeletal protein binding; GO:0008092; ; GO:0008092; structural constituent of cytoskeleton; GO:0005200; ; GO:0003779; ; GO:0005200	cytoskeleton organization and biogenesis; GO:0007010; dorsal closure; GO:0007391; embryonic cuticle biosynthesis (sensu Insecta); GO:0008362; embryonic development; GO:0009790; embryonic morphogenesis; GO:0048598; establishment and/or maintenance of cell polarity; GO:0007163; intercellular junction assembly and/or maintenance; GO:0045216; protein targeting to membrane; GO:0006612; regulation of t…	NOT fusome; GO:0045169; NOT spectrosome; GO:0045170; apicolateral plasma membrane; GO:0016327; cytoskeleton; GO:0005856; septate junction; GO:0005918
1.5042	FBgn0025865	Cortactin	Cortactin	actin binding; GO:0003779; structural constituent of cytoskeleton; GO:0005200; ; GO:0003779; ; GO:0005200	border follicle cell migration (sensu Insecta); GO:0007298; cytoskeleton organization and biogenesis; GO:0007010; ovarian ring canal formation; GO:0007301; regulation of cell shape; GO:0008360	cytoskeleton; GO:0005856
1.51677	FBgn0000283	Cp190	Centrosomal protein 190kD	nucleic acid binding; GO:0003676; microtubule binding; GO:0008017; ; GO:0008017; ; GO:0003676; zinc ion binding; GO:0008270; ; GO:0008270	microtubule-based process; GO:0007017	centrosome; GO:0005813; microtubule associated complex; GO:0005875; nucleus; GO:0005634
1.79378	FBgn0015623	Cpr	Cytochrome P450 reductase	NADPH-hemoprotein reductase activity; GO:0003958 ; EC:1.6.2.4; ; GO:0003958 ; EC:1.6.2.4; ; GO:0003958 ; EC:1.6.2.4; FMN binding; GO:0010181; ; GO:0010181	electron transport; GO:0006118	endoplasmic reticulum; GO:0005783
1.59438	FBgn0004396	CrebA	Cyclic-AMP response element binding protein A	DNA binding; GO:0003677; ; GO:0003677; ; GO:0003677; transcription factor activity; GO:0003700; RNA polymerase II transcription factor activity; GO:0003702; protein homodimerization activity; GO:0042803; ; GO:0003702; ; GO:0003700; ; GO:0042803	dorsal/ventral pattern formation; GO:0009953; larval cuticle pattern formation (sensu Insecta); GO:0035293; regulation of transcription from RNA polymerase II promoter; GO:0006357; salivary gland development; GO:0007431; salivary gland morphogenesis; GO:0007435; transcription from RNA polymerase II promoter; GO:0006366	nucleus; GO:0005634
1.94261	FBgn0000376	crm	cramped	DNA binding; GO:0003677; ; GO:0003677	DNA replication; GO:0006260; regulation of transcription; GO:0045449; segment specification; GO:0007379	nucleus; GO:0005634
1.54328	FBgn0020496	CtBP	C-terminal Binding Protein	protein C-terminus binding; GO:0008022; ; GO:0008022; transcription corepressor activity; GO:0003714; ; GO:0003714; protein binding; GO:0005515; ; GO:0003714; oxidoreductase activity, acting on the CH-OH group of donors, NAD or NADP as acceptor; GO:0016616 ; EC:1.1.1.-; ; GO:0005515; ; GO:0016616 ; EC:1.1.1.-	L-serine biosynthesis; GO:0006564; embryonic development (sensu Insecta); GO:0001700; negative regulation of transcription from RNA polymerase II promoter; GO:0000122	nucleus; GO:0005634
1.63127	FBgn0039632	cul-5	cullin-5	vasopressin activated calcium mobilizing receptor activity; GO:0016931; ; GO:0016931	induction of apoptosis; GO:0006917; proteolysis; GO:0006508; regulation of progression through cell cycle; GO:0000074
1.58227	FBgn0025455	CycT	Cyclin T	transcriptional elongation regulator activity; GO:0003711; positive transcription elongation factor activity; GO:0008159; kinase activator activity; GO:0019209; cyclin-dependent protein kinase regulator activity; GO:0016538 ; EC:2.7.1.-; ; GO:0016538 ; EC:2.7.1.-; ; GO:0016538 ; EC:2.7.1.-; ; GO:0019209; ; GO:0003711; ; GO:0008159; ; GO:0016538 ; EC:2.7.1.-; RNA polymerase subunit kinase activity…	RNA elongation from RNA polymerase II promoter; GO:0006368; actin filament organization; GO:0007015; cell cycle; GO:0007049; regulation of cell shape; GO:0008360; regulation of transcription from RNA polymerase II promoter; GO:0006357; response to heat; GO:0009408; transcription; GO:0006350	nucleus; GO:0005634; polytene chromosome; GO:0005700; polytene chromosome puff; GO:0005703; transcription elongation factor complex b; GO:0008024
1.88426	FBgn0053503	Cyp12d1-d	Cyp12d1-d	electron transporter activity; GO:0005489; ; GO:0005489; oxidoreductase activity; GO:0016491 ; EC:1.-.-.-; ; GO:0016491 ; EC:1.-.-.-; ; GO:0005489; monooxygenase activity; GO:0004497; ; GO:0004497	electron transport; GO:0006118	mitochondrion; GO:0005739
1.62113	FBgn0015714	Cyp6a17	Cyp6a17	electron transporter activity; GO:0005489; ; GO:0005489; oxidoreductase activity; GO:0016491 ; EC:1.-.-.-; ; GO:0016491 ; EC:1.-.-.-; ; GO:0005489; monooxygenase activity; GO:0004497; ; GO:0004497	electron transport; GO:0006118; steroid metabolism; GO:0008202	membrane; GO:0016020; microsome; GO:0005792
1.89474	FBgn0027490	D12	D12		regulation of transcription, DNA-dependent; GO:0006355	nucleus; GO:0005634
1.81127	FBgn0022935	D19A	D19A	nucleic acid binding; GO:0003676; transcription regulator activity; GO:0030528; ; GO:0003676; metallopeptidase activity; GO:0008237; ; GO:0030528; zinc ion binding; GO:0008270; ; GO:0008237; ; GO:0008270	cell proliferation; GO:0008283; nucleobase, nucleoside, nucleotide and nucleic acid metabolism; GO:0006139; proteolysis; GO:0006508; regulation of transcription from RNA polymerase II promoter; GO:0006357; transcription from RNA polymerase II promoter; GO:0006366	nucleus; GO:0005634
1.70645	FBgn0000413	da	daughterless	DNA binding; GO:0003677; ; GO:0003677; transcription factor activity; GO:0003700; transcriptional activator activity; GO:0016563; peroxidase activity; GO:0004601 ; EC:1.11.1.7; ; GO:0003700; specific RNA polymerase II transcription factor activity; GO:0003704; ; GO:0016563; ; GO:0004601 ; EC:1.11.1.7; cysteine-type endopeptidase activity; GO:0004197 ; EC:3.4.22.-; ; GO:0004197 ; EC:3.4.22.-; ; GO…	R8 cell fate specification; GO:0045464; nervous system development; GO:0007399; oogenesis (sensu Insecta); GO:0009993; ovarian follicle cell development (sensu Insecta); GO:0030707; peripheral nervous system development; GO:0007422; positive regulation of transcription; GO:0045941; proteolysis; GO:0006508; regulation of transcription from RNA polymerase II promoter; GO:0006357; regulation of tran…	nucleus; GO:0005634
1.85703	FBgn0030093	dalao	dalao	DNA binding; GO:0003677; chromatin binding; GO:0003682; ; GO:0003677; general RNA polymerase II transcription factor activity; GO:0016251; ; GO:0003682; protein binding; GO:0005515; ; GO:0016251; ; GO:0005515; contributes_to transcription coactivator activity; GO:0003713; ; GO:0003713	chromatin assembly or disassembly; GO:0006333; chromatin remodeling; GO:0006338; positive regulation of transcription, DNA-dependent; GO:0045893	brahma complex; GO:0035060; chromatin remodeling complex; GO:0016585; nucleus; GO:0005634
2.03778	FBgn0029131	debcl	death executioner Bcl-2 homologue		DNA damage response, signal transduction resulting in induction of apoptosis; GO:0008630; anti-apoptosis; GO:0006916; apoptosis; GO:0006915; induction of apoptosis; GO:0006917; regulation of mitochondrial membrane permeability; GO:0046902	mitochondrial membrane; GO:0005740; mitochondrial outer membrane; GO:0005741
2.61353	FBgn0027836	Dgp-1	Dgp-1	GTP binding; GO:0005525; ; GO:0005525; hydrolase activity, acting on acid anhydrides, in phosphorus-containing anhydrides; GO:0016818 ; EC:3.6.1.-; ; GO:0016818 ; EC:3.6.1.-	protein biosynthesis; GO:0006412	cellular component unknown; GO:0008372
1.51362	FBgn0029088	disp	dispatched	peroxidase activity; GO:0004601 ; EC:1.11.1.7; ; GO:0004601 ; EC:1.11.1.7	exocytosis; GO:0006887; response to oxidative stress; GO:0006979; smoothened signaling pathway; GO:0007224	integral to membrane; GO:0016021; membrane; GO:0016020
1.61105	FBgn0031820	DLP	Daxx-like protein	receptor signaling protein activity; GO:0005057; ; GO:0005057	JNK cascade; GO:0007254; apoptosis; GO:0006915; induction of apoptosis; GO:0006917; intracellular signaling cascade; GO:0007242; signal transduction; GO:0007165
1.56591	FBgn0000472	dm	diminutive	DNA binding; GO:0003677; ; GO:0003677; transcription factor activity; GO:0003700; ; GO:0003700; ; GO:0003700	DNA endoreduplication; GO:0042023; cell competition (sensu Metazoa); GO:0035212; cell proliferation; GO:0008283; cellular physiological process; GO:0050875; embryonic development (sensu Metazoa); GO:0009792; oogenesis (sensu Insecta); GO:0009993; positive regulation of body size; GO:0040018; positive regulation of cell growth; GO:0030307; positive regulation of growth; GO:0045927; regulation of c…	nucleus; GO:0005634
1.52203	FBgn0004407	DNApol-gamma35	DNA polymerase gamma 35kD	ATP binding; GO:0005524; ; GO:0005524; gamma DNA-directed DNA polymerase activity; GO:0003895; ; GO:0003895; ; GO:0003895; alpha DNA polymerase activity; GO:0003889; tRNA ligase activity; GO:0004812 ; EC:6.1.1.-; ; GO:0003895; ; GO:0003889; ; GO:0003895; ; GO:0004812 ; EC:6.1.1.-	DNA-dependent DNA replication; GO:0006261; mitochondrial DNA replication; GO:0006264; mitochondrial genome maintenance; GO:0000002; mitochondrion organization and biogenesis; GO:0007005; protein biosynthesis; GO:0006412	gamma DNA polymerase complex; GO:0005760; mitochondrion; GO:0005739
1.70055	FBgn0037554	DNApol-iota	DNApol-iota	nucleic acid binding; GO:0003676; DNA-directed DNA polymerase activity; GO:0003887 ; EC:2.7.7.7; ; GO:0003887 ; EC:2.7.7.7; ; GO:0003676; iota DNA polymerase activity; GO:0016000; ; GO:0016000; ; GO:0016000; ; GO:0003887 ; EC:2.7.7.7; ; GO:0016000	bypass DNA synthesis; GO:0019985
1.58118	FBgn0053553	Doa	Darkener of apricot	ATP binding; GO:0005524; ; GO:0005524; protein threonine/tyrosine kinase activity; GO:0004712 ; EC:2.7.1.-; ; GO:0004712 ; EC:2.7.1.-; receptor signaling protein serine/threonine kinase activity; GO:0004702 ; EC:2.7.1.-; protein serine/threonine kinase activity; GO:0004674; protein kinase activity; GO:0004672 ; EC:2.7.1.37; ; GO:0004674; ; GO:0004672 ; EC:2.7.1.37; ; GO:0004674; ; GO:0004702 ; EC…	NOT MAPKKK cascade; GO:0000165; autophagic cell death; GO:0048102; blastoderm segmentation; GO:0007350; bristle morphogenesis; GO:0008407; central nervous system development; GO:0007417; ectoderm development; GO:0007398; embryonic cuticle biosynthesis (sensu Insecta); GO:0008362; eye development (sensu Endopterygota); GO:0007456; eye photoreceptor development (sensu Endopterygota); GO:0042051; ka…	cytoplasm; GO:0005737; nucleus; GO:0005634
1.967	FBgn0016794	dos	daughter of sevenless	SH2 domain binding; GO:0042169; ; GO:0042169; SH3/SH2 adaptor activity; GO:0005070; ; GO:0005070	determination of anterior/posterior axis, embryo; GO:0008595; sevenless signaling pathway; GO:0045500; torso signaling pathway; GO:0008293	plasma membrane; GO:0005886
1.52203	FBgn0033083	Dpit47	DNA polymerase interacting tpr containing protein of 47kD			nucleus; GO:0005634
1.99723	FBgn0033051	dream	dream	caspase activity; GO:0030693; ; GO:0030693; ; GO:0030693; ; GO:0030693	apoptosis; GO:0006915; intracellular signaling cascade; GO:0007242; programmed cell death; GO:0012501; proteolysis; GO:0006508
1.52414	FBgn0020381	Dredd	Death related ced-3/Nedd2-like protein	protein binding; GO:0005515; caspase activity; GO:0030693; ; GO:0030693; ; GO:0030693; ; GO:0030693; ; GO:0005515; ; GO:0030693; apoptotic protease activator activity; GO:0016505; ; GO:0016505; ; GO:0005515	antibacterial polypeptide induction; GO:0006963; apoptosis; GO:0006915; apoptotic program; GO:0008632; defense response; GO:0006952; defense response to Gram-negative bacteria; GO:0050829; immune response; GO:0006955; innate immune response; GO:0045087; proteolysis; GO:0006508; sperm individualization; GO:0007291	cytoplasm; GO:0005737
1.6144	FBgn0020304	drongo	drongo	transporter activity; GO:0005215; ; GO:0005215	nucleobase, nucleoside, nucleotide and nucleic acid metabolism; GO:0006139; nucleobase, nucleoside, nucleotide and nucleic acid transport; GO:0015931; regulation of GTPase activity; GO:0043087; transport; GO:0006810
1.65405	FBgn0026479	Drp1	Dynamin related protein 1	GTP binding; GO:0005525; structural constituent of cytoskeleton; GO:0005200; ; GO:0005200; GTPase activity; GO:0003924; ; GO:0003924; ; GO:0005525	cytokinesis; GO:0000910; endocytosis; GO:0006897; intracellular distribution of mitochondria; GO:0048312; intracellular protein transport; GO:0006886; mitochondrion organization and biogenesis; GO:0007005; synaptic vesicle budding; GO:0016185; vesicle organization and biogenesis; GO:0016050	microtubule associated complex; GO:0005875
1.60659	FBgn0000629	E(z)	Enhancer of zeste	DNA binding; GO:0003677; ; GO:0003677; methyltransferase activity; GO:0008168 ; EC:2.1.1.-; histone lysine N-methyltransferase activity (H3-K27 specific); GO:0046976; histone lysine N-methyltransferase activity (H3-K9 specific); GO:0046974; histone methyltransferase activity; GO:0042054; transcription cofactor activity; GO:0003712; ; GO:0046976; protein binding; GO:0005515; ; GO:0042054; ; GO:000…	chromatin silencing; GO:0006342; histone methylation; GO:0016571; pheromone metabolism; GO:0042810; regulation of transcription from RNA polymerase II promoter; GO:0006357	ESC/E(Z) complex; GO:0035098; nuclear chromatin; GO:0000790; nucleus; GO:0005634
1.50004	FBgn0011766	E2f	E2F transcription factor	DNA binding; GO:0003677; ; GO:0003677; RNA polymerase II transcription factor activity; GO:0003702; ; GO:0003702; transcriptional activator activity; GO:0016563; ; GO:0003702; transcription factor activity; GO:0003700; protein binding; GO:0005515; ; GO:0016563; ; GO:0003700; ; GO:0005515	DNA endoreduplication; GO:0042023; G1/S transition of mitotic cell cycle; GO:0000082; G1/S-specific transcription in mitotic cell cycle; GO:0000083; cellular physiological process; GO:0050875; chorion gene amplification; GO:0007307; growth; GO:0040007; imaginal disc development; GO:0007444; nurse cell apoptosis; GO:0045476; positive regulation of cell proliferation; GO:0008284; positive regulatio…	Rb-E2F complex; GO:0035189; nucleus; GO:0005634; transcription factor complex; GO:0005667
1.60547	FBgn0010110	east	enhanced adult sensory threshold	carboxypeptidase A activity; GO:0004182 ; EC:3.4.17.1; ; GO:0004182 ; EC:3.4.17.1	achiasmate meiosis I; GO:0000705; female meiosis chromosome segregation; GO:0016321; mitotic metaphase; GO:0000089; proteolysis; GO:0006508	NOT nuclear chromosome; GO:0000228; NOT nucleolus; GO:0005730; nucleus; GO:0005634
1.59549	FBgn0000543	ecd	ecdysoneless		Golgi organization and biogenesis; GO:0007030; ecdysone biosynthesis; GO:0006697; embryonic cuticle biosynthesis (sensu Insecta); GO:0008362; germ-band shortening; GO:0007390; head involution; GO:0008258; larval development (sensu Insecta); GO:0002168; larval or pupal development (sensu Insecta); GO:0002165; lymph gland development (sensu Arthropoda); GO:0048542; molting cycle (sensu Insecta); GO…
1.55079	FBgn0035835	Ect4	Ect4	transmembrane receptor activity; GO:0004888; ; GO:0004888	biological process unknown; GO:0000004	membrane; GO:0016020
1.63467	FBgn0026259	eIF5B	eIF5B	GTP binding; GO:0005525; translation initiation factor activity; GO:0003743; ; GO:0003743; DEAD/H-box RNA helicase binding; GO:0017151; ; GO:0003743; ; GO:0017151; ; GO:0005525	translational initiation; GO:0006413	cytoplasm; GO:0005737; cytosol; GO:0005829
1.73869	FBgn0000568	Eip75B	Ecdysone-induced protein 75B	DNA binding; GO:0003677; ligand-dependent nuclear receptor activity; GO:0004879; ; GO:0004879; specific RNA polymerase II transcription factor activity; GO:0003704; transcription factor activity; GO:0003700; ; GO:0003704; ; GO:0004879; steroid hormone receptor activity; GO:0003707; ; GO:0003700; ; GO:0003677; ; GO:0003707; thyroid hormone receptor activity; GO:0004887; ; GO:0004887	cell proliferation; GO:0008283; cell-cell signaling; GO:0007267; ecdysis (sensu Insecta); GO:0018990; ecdysone-mediated induction of salivary gland cell autophagic cell death; GO:0035072; intracellular signaling cascade; GO:0007242; molting cycle (sensu Insecta); GO:0007591; oogenesis (sensu Insecta); GO:0009993; regulation of ecdysteroid metabolism; GO:0007553; regulation of transcription from R…	nucleus; GO:0005634
1.51467	FBgn0000578	ena	enabled	actin binding; GO:0003779; ; GO:0003779; structural constituent of cytoskeleton; GO:0005200; ; GO:0005200	actin filament organization; GO:0007015; axon guidance; GO:0007411; axonogenesis; GO:0007409; cytoskeleton organization and biogenesis; GO:0007010; dendrite morphogenesis; GO:0016358; dorsal closure; GO:0007391; regulation of actin polymerization and/or depolymerization; GO:0008064; regulation of cell shape; GO:0008360
1.62225	FBgn0005660	Ets21C	Ets at 21C	DNA binding; GO:0003677; ; GO:0003677; transcription factor activity; GO:0003700; ; GO:0003700	regulation of transcription from RNA polymerase II promoter; GO:0006357	nucleus; GO:0005634
2.02792	FBgn0004583	ex	expanded		imaginal disc development; GO:0007444; negative regulation of imaginal disc growth; GO:0045571; regulation of cell proliferation; GO:0042127; signal transduction; GO:0007165	apical plasma membrane; GO:0016324; cytoskeleton; GO:0005856; zonula adherens; GO:0005915
1.62676	FBgn0025608	Faf	Fas-associated factor	molecular function unknown; GO:0005554; ; GO:0005554	biological process unknown; GO:0000004	cellular component unknown; GO:0008372
1.52732	FBgn0005632	faf	fat facets	ubiquitin-specific protease activity; GO:0004843; ; GO:0004843; ; GO:0004843; ubiquitin thiolesterase activity; GO:0004221 ; EC:3.1.2.15; cysteine-type endopeptidase activity; GO:0004197 ; EC:3.4.22.-; ; GO:0004197 ; EC:3.4.22.-; ; GO:0004221 ; EC:3.1.2.15	cellularization; GO:0007349; embryonic development; GO:0009790; endocytosis; GO:0006897; eye development (sensu Endopterygota); GO:0007456; germ cell migration; GO:0008354; mystery cell fate differentiation (sensu Endopterygota); GO:0008583; negative regulation of proteolysis; GO:0045861; nuclear migration; GO:0007097; protein deubiquitination; GO:0016579; ubiquitin cycle; GO:0006512; ubiquitin-d…	cytoplasm; GO:0005737
1.55941	FBgn0000709	fliI	flightless I	actin binding; GO:0003779; ; GO:0003779; ; GO:0003779; ; GO:0003779; ; GO:0003779; calcium ion binding; GO:0005509; ; GO:0005509; ; GO:0005509; structural constituent of cytoskeleton; GO:0005200; ; GO:0005200; ; GO:0005509	embryonic development; GO:0009790; flight behavior; GO:0007629; gastrulation (sensu Insecta); GO:0010004
1.70882	FBgn0024236	foi	fear-of-intimacy	metal ion transporter activity; GO:0046873; zinc ion transporter activity; GO:0005385; ; GO:0046873; ; GO:0005385	cell migration; GO:0016477; germ cell migration; GO:0008354; gonad development; GO:0008406; gonadal mesoderm development; GO:0007506; ion transport; GO:0006811; metal ion transport; GO:0030001; pole cell migration; GO:0007280; tracheal branch fusion; GO:0035147; tracheal system development (sensu Insecta); GO:0007424	plasma membrane; GO:0005886
1.54007	FBgn0000721	for	foraging	ATP binding; GO:0005524; ; GO:0005524; cGMP-dependent protein kinase activity; GO:0004692 ; EC:2.7.1.-; ; GO:0004692 ; EC:2.7.1.-; receptor signaling protein serine/threonine kinase activity; GO:0004702 ; EC:2.7.1.-; protein serine/threonine kinase activity; GO:0004674; ; GO:0004674; ; GO:0004702 ; EC:2.7.1.-; ; GO:0004692 ; EC:2.7.1.-; cyclic nucleotide-dependent protein kinase activity; GO:0004…	cytoskeleton organization and biogenesis; GO:0007010; feeding behavior; GO:0007631; intracellular signaling cascade; GO:0007242; larval feeding behavior; GO:0030536; larval locomotory behavior; GO:0008345; muscle contraction; GO:0006936; protein amino acid phosphorylation; GO:0006468; regulation of heart contraction rate; GO:0008016; transmission of nerve impulse; GO:0019226	cAMP-dependent protein kinase complex; GO:0005952; plasma membrane; GO:0005886
1.50108	FBgn0000723	Fps85D	Fps oncogene analog	ATP binding; GO:0005524; ; GO:0005524; protein-tyrosine kinase activity; GO:0004713 ; EC:2.7.1.112; ; GO:0004713 ; EC:2.7.1.112; non-membrane spanning protein tyrosine kinase activity; GO:0004715 ; EC:2.7.1.-; protein serine/threonine kinase activity; GO:0004674; ; GO:0004713 ; EC:2.7.1.112; ; GO:0004674; ; GO:0004715 ; EC:2.7.1.-; ; GO:0004713 ; EC:2.7.1.112	JAK-STAT cascade; GO:0007259; defense response; GO:0006952; photoreceptor cell morphogenesis (sensu Endopterygota); GO:0008594; protein amino acid phosphorylation; GO:0006468	cytoplasm; GO:0005737; membrane; GO:0016020; plasma membrane; GO:0005886
1.52309	FBgn0004509	Fur1	Furin 1	furin activity; GO:0004276 ; EC:3.4.21.75; ; GO:0004276 ; EC:3.4.21.75; kexin activity; GO:0004290 ; EC:3.4.21.61; ; GO:0004276 ; EC:3.4.21.75; ; GO:0004290 ; EC:3.4.21.61	proteolysis; GO:0006508	Golgi stack; GO:0005795; integral to Golgi membrane; GO:0030173; integral to membrane; GO:0016021; plasma membrane; GO:0005886
1.54007	FBgn0004373	fwd	four wheel drive	1-phosphatidylinositol 4-kinase activity; GO:0004430 ; EC:2.7.1.67; ; GO:0004430 ; EC:2.7.1.67; ; GO:0004430 ; EC:2.7.1.67	cytokinesis after meiosis I; GO:0007110; cytokinesis after meiosis II; GO:0007111; cytokinesis, contractile ring contraction; GO:0000916; determination of adult life span; GO:0008340; intracellular signaling cascade; GO:0007242; male meiosis cytokinesis; GO:0007112; meiotic spindle stabilization; GO:0043147; phosphorylation; GO:0016310; testicular ring canal formation; GO:0030726
1.51572	FBgn0019990	Gcn2	Gcn2	ATP binding; GO:0005524; ; GO:0005524; eukaryotic elongation factor-2 kinase activity; GO:0004686 ; EC:2.7.1.-; receptor signaling protein serine/threonine kinase activity; GO:0004702 ; EC:2.7.1.-; protein kinase activity; GO:0004672 ; EC:2.7.1.37; tRNA ligase activity; GO:0004812 ; EC:6.1.1.-; ; GO:0004702 ; EC:2.7.1.-; ; GO:0004672 ; EC:2.7.1.37; ; GO:0004686 ; EC:2.7.1.-; ; GO:0004812 ; EC:6.1…	protein amino acid phosphorylation; GO:0006468; regulation of translation; GO:0006445	cytosol; GO:0005829
1.5252	FBgn0034372	Gint3	GDI interacting protein 3	protein binding; GO:0005515; ; GO:0005515
1.63014	FBgn0001108	Gl	Glued	microtubule motor activity; GO:0003777; dynein binding; GO:0045502; structural constituent of cytoskeleton; GO:0005200; ; GO:0005200; ; GO:0003777; ; GO:0045502	cell fate determination; GO:0001709; eye photoreceptor cell differentiation; GO:0001754; eye photoreceptor development (sensu Endopterygota); GO:0042051; intracellular protein transport; GO:0006886; microtubule-based movement; GO:0007018; oogenesis (sensu Insecta); GO:0009993; photoreceptor cell differentiation (sensu Endopterygota); GO:0007467; retrograde axon cargo transport; GO:0008090; rhabdo…	cytoplasm; GO:0005737; dynactin complex; GO:0005869
1.58997	FBgn0067102	GlcT-1	GlcT-1	ceramide glucosyltransferase activity; GO:0008120 ; EC:2.4.1.80; ; GO:0008120 ; EC:2.4.1.80; ; GO:0008120 ; EC:2.4.1.80	negative regulation of apoptosis; GO:0043066	Golgi membrane; GO:0000139; endoplasmic reticulum membrane; GO:0005789
1.51047	FBgn0039188	Golgin84	Golgin84	molecular function unknown; GO:0005554; ; GO:0005554	biological process unknown; GO:0000004	cellular component unknown; GO:0008372
1.68179	FBgn0035416	gry	gryzun	molecular function unknown; GO:0005554; ; GO:0005554	learning and/or memory; GO:0007611; olfactory learning; GO:0008355	cellular component unknown; GO:0008372
1.61552	FBgn0010039	GstD3	Glutathione S transferase D3	glutathione transferase activity; GO:0004364 ; EC:2.5.1.18; ; GO:0004364 ; EC:2.5.1.18; ; GO:0004364 ; EC:2.5.1.18	defense response; GO:0006952; response to toxin; GO:0009636	cellular component unknown; GO:0008372
1.76663	FBgn0038020	GstD9	Glutathione S transferase D9	glutathione transferase activity; GO:0004364 ; EC:2.5.1.18; ; GO:0004364 ; EC:2.5.1.18; ; GO:0004364 ; EC:2.5.1.18	defense response; GO:0006952; response to toxin; GO:0009636
1.84933	FBgn0063492	GstE8	Glutathione S transferase E8
1.78139	FBgn0063491	GstE9	Glutathione S transferase E9	glutathione transferase activity; GO:0004364 ; EC:2.5.1.18; ; GO:0004364 ; EC:2.5.1.18; ; GO:0004364 ; EC:2.5.1.18	defense response; GO:0006952; response to toxin; GO:0009636
1.64262	FBgn0010825	Gug	Grunge	DNA binding; GO:0003677; transcription corepressor activity; GO:0003714; ; GO:0003714; ; GO:0003677	leg morphogenesis (sensu Endopterygota); GO:0007480; negative regulation of transcription; GO:0016481; segment specification; GO:0007379	cytoplasm; GO:0005737; nucleus; GO:0005634
1.50004	FBgn0026239	gukh	GUK-holder	protein binding; GO:0005515; ; GO:0005515	protein localization; GO:0008104	colocalizes_with presynaptic membrane; GO:0042734
1.57899	FBgn0001168	h	hairy	DNA binding; GO:0003677; specific transcriptional repressor activity; GO:0016566; general transcriptional repressor activity; GO:0016565; protein binding; GO:0005515; transcriptional repressor activity; GO:0016564; ; GO:0016566; ; GO:0016565; ; GO:0003677; ; GO:0016564; ; GO:0005515; ; GO:0005515	bristle morphogenesis; GO:0008407; cell proliferation; GO:0008283; membrane organization and biogenesis; GO:0016044; negative regulation of transcription; GO:0016481; negative regulation of transcription from RNA polymerase II promoter; GO:0000122; negative regulation of transcription, DNA-dependent; GO:0045892; nervous system development; GO:0007399; periodic partitioning by pair rule gene; GO:0…	nucleus; GO:0005634
1.54328	FBgn0001169	H	Hairless	transcription corepressor activity; GO:0003714; ; GO:0003714	Notch signaling pathway; GO:0007219; negative regulation of Notch signaling pathway; GO:0045746; sensory organ determination; GO:0008052; sensory organ precursor cell fate determination; GO:0016360	nucleus; GO:0005634
1.6245	FBgn0042712	HBS1	HBS1	GTP binding; GO:0005525; translation release factor activity; GO:0003747; translation elongation factor activity; GO:0003746; ; GO:0003746; ; GO:0003747; ; GO:0005525	regulation of translation; GO:0006445; translational termination; GO:0006415	cytosol; GO:0005829
1.55079	FBgn0041210	HDAC4	HDAC4	chromatin binding; GO:0003682; histone deacetylase activity; GO:0004407 ; EC:3.5.1.-; ; GO:0004407 ; EC:3.5.1.-; ; GO:0004407 ; EC:3.5.1.-; ; GO:0003682; ; GO:0004407 ; EC:3.5.1.-	regulation of progression through cell cycle; GO:0000074; regulation of transcription from RNA polymerase II promoter; GO:0006357
1.80876	FBgn0022787	Hel89B	Helicase 89B	DNA binding; GO:0003677; nucleic acid binding; GO:0003676; ATP binding; GO:0005524; ; GO:0005524; helicase activity; GO:0004386; ; GO:0003676; ; GO:0004386; ATP-dependent DNA helicase activity; GO:0004003; ; GO:0004003; ; GO:0004003; ; GO:0003677	DNA repair; GO:0006281; regulation of transcription from RNA polymerase II promoter; GO:0006357
1.65519	FBgn0024352	Hop	Hsp70/Hsp90 organizing protein homolog	unfolded protein binding; GO:0051082; ; GO:0051082	defense response; GO:0006952; protein complex assembly; GO:0006461; protein folding; GO:0006457; response to stress; GO:0006950
1.70291	FBgn0015240	Hr96	Hormone receptor-like in 96	DNA binding; GO:0003677; ; GO:0003677; ligand-dependent nuclear receptor activity; GO:0004879; transcription factor activity; GO:0003700; ; GO:0004879; steroid hormone receptor activity; GO:0003707; ; GO:0004879; ; GO:0003700; ; GO:0003707	hormone secretion; GO:0046879; mesoderm development; GO:0007498; regulation of transcription from RNA polymerase II promoter; GO:0006357; signal transduction; GO:0007165; skeletal development; GO:0001501	nucleus; GO:0005634
1.55941	FBgn0001220	Hsc70-5	Heat shock protein cognate 5	ATP binding; GO:0005524; ; GO:0005524; ATPase activity; GO:0016887; unfolded protein binding; GO:0051082; ; GO:0016887; ; GO:0051082	defense response; GO:0006952; protein folding; GO:0006457; protein targeting to mitochondrion; GO:0006626; response to heat; GO:0009408	mitochondrion; GO:0005739
4.34092	FBgn0001224	Hsp23	Heat shock protein 23	actin binding; GO:0003779; ; GO:0003779	defense response; GO:0006952; protein folding; GO:0006457; response to heat; GO:0009408
5.49835	FBgn0001225	Hsp26	Heat shock protein 26		defense response; GO:0006952; determination of adult life span; GO:0008340; protein folding; GO:0006457; response to heat; GO:0009408
2.61534	FBgn0001228	Hsp67Bb	Heat shock gene 67Bb		response to heat; GO:0009408
2.82647	FBgn0001233	Hsp83	Heat shock protein 83	ATP binding; GO:0005524; ; GO:0005524; ATPase activity, coupled; GO:0042623; ; GO:0042623; unfolded protein binding; GO:0051082; ; GO:0051082	R7 cell fate commitment; GO:0007465; actin filament organization; GO:0007015; centrosome cycle; GO:0007098; defense response; GO:0006952; determination of anterior/posterior axis, embryo; GO:0008595; protein complex assembly; GO:0006461; protein folding; GO:0006457; regulation of cell shape; GO:0008360; regulation of circadian sleep/wake cycle, sleep; GO:0045187; response to heat; GO:0009408; spe…	centrosome; GO:0005813; cytoplasm; GO:0005737
1.75321	FBgn0001257	ImpL2	Ecdysone-inducible gene L2		cell adhesion; GO:0007155	extracellular region; GO:0005576
1.53475	FBgn0001258	ImpL3	Ecdysone-inducible gene L3	L-lactate dehydrogenase activity; GO:0004459 ; EC:1.1.1.27; ; GO:0004459 ; EC:1.1.1.27; ; GO:0004459 ; EC:1.1.1.27; ; GO:0004459 ; EC:1.1.1.27	glycolysis; GO:0006096; tricarboxylic acid cycle intermediate metabolism; GO:0006100
1.89474	FBgn0033156	Incenp	Inner centromere protein	microtubule binding; GO:0008017; ; GO:0008017; protein binding; GO:0005515; ; GO:0005515	histone phosphorylation; GO:0016572; metaphase plate congression; GO:0051310; protein localization; GO:0008104	colocalizes_with condensed chromosome; GO:0000793; colocalizes_with midbody; GO:0030496
1.5768	FBgn0030945	Ing3	Ing3	DNA binding; GO:0003677; acetyltransferase activity; GO:0016407 ; EC:2.3.1.-; transferase activity; GO:0016740 ; EC:2.-.-.-; ; GO:0016740 ; EC:2.-.-.-; ; GO:0016407 ; EC:2.3.1.-; cysteine-type endopeptidase activity; GO:0004197 ; EC:3.4.22.-; ; GO:0003677; ; GO:0004197 ; EC:3.4.22.-	apoptosis; GO:0006915; cell cycle; GO:0007049; induction of apoptosis; GO:0006917; proteolysis; GO:0006508; regulation of progression through cell cycle; GO:0000074; regulation of transcription, DNA-dependent; GO:0006355
2.09072	FBgn0011674	insc	inscuteable	cytoskeletal adaptor activity; GO:0008093; ; GO:0008093; ; GO:0008093; protein binding; GO:0005515; ; GO:0008093; ; GO:0005515	RNA localization; GO:0006403; apical protein localization; GO:0045176; asymmetric cell division; GO:0008356; asymmetric protein localization; GO:0008105; asymmetric protein localization during cell fate commitment; GO:0045167; basal protein localization; GO:0045175; cytoskeleton organization and biogenesis; GO:0007010; establishment of mitotic spindle localization; GO:0040001; neuroblast division…	apical cortex; GO:0045179; apical part of cell; GO:0045177; cell cortex; GO:0005938; cytoplasm; GO:0005737
1.57899	FBgn0032147	IP3K1	Inositol 1,4,5-triphosphate kinase 1	inositol trisphosphate 3-kinase activity; GO:0008440 ; EC:2.7.1.127; ; GO:0008440 ; EC:2.7.1.127	response to oxidative stress; GO:0006979
2.00277	FBgn0030471	IP3K2	Inositol 1,4,5-triphosphate kinase 2	inositol trisphosphate 3-kinase activity; GO:0008440 ; EC:2.7.1.127; ; GO:0008440 ; EC:2.7.1.127; ; GO:0008440 ; EC:2.7.1.127	inositol and derivative phosphorylation; GO:0046853
1.93187	FBgn0038465	Irc	Immune-regulated catalase	peroxidase activity; GO:0004601	response to oxidative stress; GO:0006979
1.50212	FBgn0028372	isopeptidase-T-3	isopeptidase-T-3	ubiquitin thiolesterase activity; GO:0004221 ; EC:3.1.2.15; ; GO:0004221 ; EC:3.1.2.15
1.79005	FBgn0028424	JhI-26	Juvenile hormone-inducible protein 26	molecular function unknown; GO:0005554; ; GO:0005554	biological process unknown; GO:0000004	cellular component unknown; GO:0008372
1.52944	FBgn0040208	katanin-60	katanin 60	microtubule binding; GO:0008017; ; GO:0008017; ATP binding; GO:0005524; ; GO:0005524; hydrolase activity; GO:0016787 ; EC:3.-.-.-; ; GO:0016787 ; EC:3.-.-.-; nucleotide binding; GO:0000166; nucleoside-triphosphatase activity; GO:0017111 ; EC:3.6.1.15; ; GO:0000166; ; GO:0017111 ; EC:3.6.1.15	intracellular protein transport; GO:0006886; microtubule severing; GO:0051013; microtubule-based process; GO:0007017	katanin; GO:0008352
1.69466	FBgn0001297	kay	kayak	DNA binding; GO:0003677; ; GO:0003677; transcription factor binding; GO:0008134; ; GO:0008134; ; GO:0008134; specific RNA polymerase II transcription factor activity; GO:0003704; RNA polymerase II transcription factor activity; GO:0003702; transcription factor activity; GO:0003700; protein heterodimerization activity; GO:0046982; ; GO:0003702; ; GO:0003700; ; GO:0003704; protein binding; GO:00055…	JNK cascade; GO:0007254; R3/R4 cell fate commitment; GO:0007464; central nervous system development; GO:0007417; dorsal closure; GO:0007391; establishment of planar polarity; GO:0001736; follicle cell migration (sensu Insecta); GO:0007297; head involution; GO:0008258; imaginal disc fusion, thorax closure; GO:0046529; midgut development; GO:0007494; regulation of transcription, DNA-dependent; GO:0…	cytoplasm; GO:0005737; nucleus; GO:0005634
1.5768	FBgn0001301	kel	kelch	actin binding; GO:0003779; ; GO:0003779; ; GO:0003779; ; GO:0003779	apoptosis; GO:0006915; cytoplasmic transport, nurse cell to oocyte; GO:0007303; follicle cell migration (sensu Insecta); GO:0007297; oogenesis (sensu Insecta); GO:0009993; ovarian ring canal formation; GO:0007301	cell cortex; GO:0005938; ring canal (sensu Insecta); GO:0045172; ring canal inner rim; GO:0035183
1.55186	FBgn0011236	ken	ken and barbie	nucleic acid binding; GO:0003676; transcription factor activity; GO:0003700; ; GO:0003676; ; GO:0003700; protein binding; GO:0005515; zinc ion binding; GO:0008270; ; GO:0005515; ; GO:0008270	copulation; GO:0007620; female analia morphogenesis (sensu Endopterygota); GO:0045497; female genitalia morphogenesis (sensu Endopterygota); GO:0007486; insemination; GO:0007320; male analia morphogenesis (sensu Endopterygota); GO:0045496; male genitalia morphogenesis (sensu Endopterygota); GO:0007485	nucleus; GO:0005634
1.63467	FBgn0001309	kis	kismet	DNA binding; GO:0003677; chromatin binding; GO:0003682; nucleic acid binding; GO:0003676; ATP binding; GO:0005524; ; GO:0005524; ; GO:0003676; ; GO:0003682; ATP-dependent helicase activity; GO:0008026; ; GO:0008026; ; GO:0003677	blastoderm segmentation; GO:0007350; chromatin assembly or disassembly; GO:0006333; regulation of transcription from RNA polymerase II promoter; GO:0006357; segment specification; GO:0007379	chromatin; GO:0000785; nucleus; GO:0005634
1.95613	FBgn0001316	klar	klarsicht	ATPase activity, coupled; GO:0042623; transporter activity; GO:0005215; ; GO:0042623; protein binding; GO:0005515; ; GO:0005215; ; GO:0005515	eye photoreceptor development (sensu Endopterygota); GO:0042051; membrane organization and biogenesis; GO:0016044; microtubule-based movement; GO:0007018; nuclear migration; GO:0007097; salivary gland development; GO:0007431	dynein complex; GO:0030286; membrane; GO:0016020; nuclear membrane; GO:0005635
1.81504	FBgn0028420	Kr-h1	Kruppel homolog 1	transcription factor activity; GO:0003700; ; GO:0003700; zinc ion binding; GO:0008270; ; GO:0008270	cell proliferation; GO:0008283; metamorphosis (sensu Insecta); GO:0046698; metamorphosis; GO:0007552; regulation of transcription; GO:0045449; regulation of transcription from RNA polymerase II promoter; GO:0006357; response to ecdysone; GO:0035075	nucleus; GO:0005634
1.58557	FBgn0020647	KrT95D	Krueppel target at 95D		protein targeting to Golgi; GO:0000042
1.51677	FBgn0015402	ksr	kinase suppressor of ras	ATP binding; GO:0005524; diacylglycerol binding; GO:0019992; ; GO:0005524; ; GO:0019992; receptor signaling protein serine/threonine kinase activity; GO:0004702 ; EC:2.7.1.-; protein serine/threonine kinase activity; GO:0004674; protein kinase activity; GO:0004672 ; EC:2.7.1.37; ; GO:0004672 ; EC:2.7.1.37; ; GO:0004674; protein-tyrosine kinase activity; GO:0004713 ; EC:2.7.1.112; ; GO:0004674; ; …	MAPKKK cascade; GO:0000165; Ras protein signal transduction; GO:0007265; determination of anterior/posterior axis, embryo; GO:0008595; protein amino acid phosphorylation; GO:0006468; torso signaling pathway; GO:0008293
1.52626	FBgn0001332	L	Lobe		regulation of imaginal disc growth; GO:0045570
1.57135	FBgn0027335	l(1)G0003	lethal (1) G0003
1.58557	FBgn0026713	l(1)G0007	lethal (1) G0007	ATP binding; GO:0005524; ; GO:0005524; ATP-dependent helicase activity; GO:0008026; ATP-dependent RNA helicase activity; GO:0004004; ; GO:0008026; ; GO:0004004; RNA splicing factor activity, transesterification mechanism; GO:0031202; ; GO:0031202	nuclear mRNA splicing, via spliceosome; GO:0000398	spliceosome complex; GO:0005681
1.59549	FBgn0027329	l(1)G0022	lethal (1) G0022	ATP binding; GO:0005524; ; GO:0005524; ATPase activity, coupled; GO:0042623; unfolded protein binding; GO:0051082; ; GO:0042623; ; GO:0051082	protein folding; GO:0006457	chaperonin-containing T-complex; GO:0005832
1.65061	FBgn0026680	l(1)G0084	enhancer of yellow 3
1.56699	FBgn0026679	l(1)G0095	lethal (1) G0095
1.69819	FBgn0028360	l(1)G0148	lethal (1) G0148	ATP binding; GO:0005524; ; GO:0005524; receptor signaling protein serine/threonine kinase activity; GO:0004702 ; EC:2.7.1.-; ; GO:0004702 ; EC:2.7.1.-	autophagic cell death; GO:0048102; protein amino acid phosphorylation; GO:0006468; salivary gland cell autophagic cell death; GO:0035071
2.65553	FBgn0027287	l(1)G0168	lethal (1) G0168	nucleic acid binding; GO:0003676; structural constituent of cytoskeleton; GO:0005200; ; GO:0003676; ; GO:0005200	cytoskeleton organization and biogenesis; GO:0007010; nucleobase, nucleoside, nucleotide and nucleic acid metabolism; GO:0006139
1.56482	FBgn0028343	l(1)G0222	lethal (1) G0222
1.62001	FBgn0010786	l(3)02640	lethal (3) 02640	deaminase activity; GO:0019239; ; GO:0019239; hydroxymethylbilane synthase activity; GO:0004418 ; EC:2.5.1.61; ; GO:0004418 ; EC:2.5.1.61	porphyrin biosynthesis; GO:0006779; porphyrin metabolism; GO:0006778
1.71594	FBgn0010830	l(3)04053	lethal (3) 04053
1.8	FBgn0002441	l(3)mbt	lethal (3) malignant brain tumor	chromatin binding; GO:0003682; transcription factor activity; GO:0003700; ; GO:0003682; ; GO:0003700	negative regulation of transcription from RNA polymerase II promoter; GO:0000122; regulation of progression through preblastoderm mitotic cell cycle; GO:0007347; regulation of transcription; GO:0045449; syncytial nuclear migration; GO:0035190	Myb complex; GO:0031523; nucleus; GO:0005634
1.61664	FBgn0011640	lark	lark	RNA binding; GO:0003723; mRNA binding; GO:0003729; ; GO:0003729; ; GO:0003723	NOT locomotion; GO:0040011; actin cytoskeleton organization and biogenesis; GO:0030036; circadian rhythm; GO:0007623; cytoplasmic transport, nurse cell to oocyte; GO:0007303; eclosion; GO:0007562; eclosion rhythm; GO:0008062; embryonic development; GO:0009790; locomotor rhythm; GO:0045475; negative regulation of eclosion; GO:0045804; nucleobase, nucleoside, nucleotide and nucleic acid metabolism;…	cytoplasm; GO:0005737; nucleus; GO:0005634
1.73388	FBgn0040108	larp	La related protein		autophagic cell death; GO:0048102; centrosome separation; GO:0051299; mitotic chromosome condensation; GO:0007076; mitotic spindle assembly; GO:0051227; salivary gland cell autophagic cell death; GO:0035071	cytosol; GO:0005829
1.6449	FBgn0031759	lid	little imaginal discs	DNA binding; GO:0003677; transcription regulator activity; GO:0030528; ; GO:0030528; ; GO:0003677	development; GO:0007275; regulation of transcription, DNA-dependent; GO:0006355	intracellular; GO:0005622; nucleus; GO:0005634
1.55725	FBgn0041203	LIMK1	LIM-kinase1	ATP binding; GO:0005524; ; GO:0005524; protein serine/threonine kinase activity; GO:0004674; receptor signaling protein serine/threonine kinase activity; GO:0004702 ; EC:2.7.1.-; ; GO:0004674; protein kinase activity; GO:0004672 ; EC:2.7.1.37; ; GO:0004674; protein binding; GO:0005515; ; GO:0004674; ; GO:0004702 ; EC:2.7.1.-; ; GO:0004672 ; EC:2.7.1.37; zinc ion binding; GO:0008270; ; GO:0008270;…	actin cytoskeleton organization and biogenesis; GO:0030036; ectoderm development; GO:0007398; nervous system development; GO:0007399; protein amino acid phosphorylation; GO:0006468; regulation of axonogenesis; GO:0050770
1.95613	FBgn0002552	lin	lines		epidermis development; GO:0008544; foregut morphogenesis; GO:0007440; hindgut morphogenesis; GO:0007442; terminal region determination; GO:0007362; torso signaling pathway; GO:0008293	cytoplasm; GO:0005737; nucleus; GO:0005634
1.56157	FBgn0046704	Liprin-alpha	Liprin-alpha	receptor binding; GO:0005102; ; GO:0005102	cell adhesion; GO:0007155; cell surface receptor linked signal transduction; GO:0007166; photoreceptor cell morphogenesis (sensu Endopterygota); GO:0008594; synaptogenesis; GO:0007416	synapse; GO:0045202
1.70055	FBgn0036672	Lmpt	Limpet	transcription factor activity; GO:0003700; ; GO:0003700; zinc ion binding; GO:0008270; ; GO:0008270	heart development; GO:0007507; mesoderm development; GO:0007498; muscle development; GO:0007517	nucleus; GO:0005634
2.10089	FBgn0020278	loco	locomotion defects	protein binding; GO:0005515; GTPase activator activity; GO:0005096; regulator of G-protein signaling activity; GO:0016299; ; GO:0016299; ; GO:0016299; ; GO:0005515; ; GO:0005096; small GTPase regulator activity; GO:0005083; ; GO:0005083	cytoplasmic transport, nurse cell to oocyte; GO:0007303; dorsal/ventral axis determination, follicular epithelium (sensu Insecta); GO:0008069; glial cell differentiation; GO:0010001; regulation of G-protein coupled receptor protein signaling pathway; GO:0008277
1.54756	FBgn0005630	lola	longitudinals lacking	nucleic acid binding; GO:0003676; RNA polymerase II transcription factor activity; GO:0003702; specific RNA polymerase II transcription factor activity; GO:0003704; ; GO:0003704; ; GO:0003704; ; GO:0003676; structural molecule activity; GO:0005198; calcium ion binding; GO:0005509; motor activity; GO:0003774; ; GO:0003702; ; GO:0003704; ; GO:0005198; protein binding; GO:0005515; zinc ion binding; …	axon guidance; GO:0007411; axon midline choice point recognition; GO:0016199; axonogenesis; GO:0007409; chromatin assembly or disassembly; GO:0006333; ciliary or flagellar motility; GO:0001539; positive regulation of transcription, DNA-dependent; GO:0045893; regulation of transcription from RNA polymerase II promoter; GO:0006357; sex determination; GO:0007530; transmission of nerve impulse; GO:00…	flagellum (sensu Bacteria); GO:0009288; nucleus; GO:0005634
1.56049	FBgn0029688	lva	lava lamp	actin binding; GO:0003779; ; GO:0003779; microtubule binding; GO:0008017; ; GO:0008017; protein binding; GO:0005515; spectrin binding; GO:0030507; ; GO:0005515; ; GO:0030507	cellularization; GO:0007349	Golgi apparatus; GO:0005794; cell cortex; GO:0005938
1.51047	FBgn0027497	Madm	MLF1-adaptor molecule	ATP binding; GO:0005524; ; GO:0005524; receptor signaling protein serine/threonine kinase activity; GO:0004702 ; EC:2.7.1.-; protein serine/threonine kinase activity; GO:0004674; ; GO:0004674; ; GO:0004702 ; EC:2.7.1.-	intracellular signaling cascade; GO:0007242; protein amino acid phosphorylation; GO:0006468
1.63014	FBgn0034962	MAN1	MAN1	RNA binding; GO:0003723	mRNA processing; GO:0006397	nucleus; GO:0005634
1.6144	FBgn0033845	mars	mars		cell-cell signaling; GO:0007267
1.62001	FBgn0043884	mask	multiple ankyrin repeats single KH domain	nucleic acid binding; GO:0003676; structural constituent of cytoskeleton; GO:0005200; ; GO:0003676; receptor binding; GO:0005102; ; GO:0005200; ; GO:0005102; ; GO:0005200	asymmetric protein localization; GO:0008105; cell proliferation; GO:0008283; cellular physiological process; GO:0050875; cytoskeletal anchoring; GO:0007016; photoreceptor cell differentiation (sensu Endopterygota); GO:0007467; protein targeting; GO:0006605; transmembrane receptor protein tyrosine kinase signaling pathway; GO:0007169
1.66094	FBgn0038016	MBD-R2	MBD-R2	DNA binding; GO:0003677; nucleic acid binding; GO:0003676; ; GO:0003676; zinc ion binding; GO:0008270; ; GO:0008270; ; GO:0003677	regulation of transcription, DNA-dependent; GO:0006355	nucleus; GO:0005634
1.50733	FBgn0030993	Mec2	Mec2	structural constituent of cytoskeleton; GO:0005200; ; GO:0005200	cytoskeleton organization and biogenesis; GO:0007010	membrane; GO:0016020
2.00277	FBgn0011655	Med	Medea	DNA binding; GO:0003677; ; GO:0003677; RNA polymerase II transcription factor activity; GO:0003702; transforming growth factor beta receptor, common-partner cytoplasmic mediator activity; GO:0030616; ; GO:0003702; protein binding; GO:0005515; ; GO:0030616; ; GO:0005515	BMP signaling pathway; GO:0030509; cell proliferation; GO:0008283; cell-cell signaling; GO:0007267; dorsal/ventral axis specification; GO:0009950; dorsal/ventral pattern formation; GO:0009953; germ-line stem cell division; GO:0042078; germ-line stem cell maintenance; GO:0030718; heart development; GO:0007507; intracellular signaling cascade; GO:0007242; leg morphogenesis (sensu Endopterygota); GO…	cytoplasm; GO:0005737; nucleus; GO:0005634
1.75686	FBgn0035145	MED14	Mediator complex subunit 14	RNA polymerase II transcription mediator activity; GO:0016455; ; GO:0016455; ; GO:0016455	transcription from RNA polymerase II promoter; GO:0006366; transcription initiation from RNA polymerase II promoter; GO:0006367	mediator complex; GO:0000119; nucleus; GO:0005634
1.50629	FBgn0027592	MED15	Mediator complex subunit 15	RNA polymerase II transcription mediator activity; GO:0016455; ; GO:0016455	transcription initiation from RNA polymerase II promoter; GO:0006367	mediator complex; GO:0000119
1.52098	FBgn0036761	MED19	Mediator complex subunit 19			mediator complex; GO:0000119
1.56157	FBgn0011656	Mef2	Myocyte enhancing factor 2	transcription factor activity; GO:0003700; calcium ion binding; GO:0005509; RNA polymerase II transcription factor activity; GO:0003702; ; GO:0003700; ; GO:0005509; ; GO:0003702	cell proliferation; GO:0008283; heart development; GO:0007507; mesoderm development; GO:0007498; ovarian follicle cell development (sensu Insecta); GO:0030707; regulation of striated muscle development; GO:0016202; regulation of transcription from RNA polymerase II promoter; GO:0006357; regulation of transcription, DNA-dependent; GO:0006355; striated muscle development; GO:0007519; transcription …	nucleus; GO:0005634
1.50629	FBgn0025874	Meics	Meiotic central spindle	transcription factor activity; GO:0003700; zinc ion binding; GO:0008270; ; GO:0008270; ; GO:0003700	regulation of transcription from RNA polymerase II promoter; GO:0006357	cytoplasm; GO:0005737; nucleus; GO:0005634; spindle; GO:0005819; spindle microtubule; GO:0005876
1.62902	FBgn0024329	Mekk1	Mekk1	ATP binding; GO:0005524; ; GO:0005524; receptor signaling protein serine/threonine kinase activity; GO:0004702 ; EC:2.7.1.-; MAP kinase kinase kinase activity; GO:0004709 ; EC:2.7.1.-; ; GO:0004709 ; EC:2.7.1.-; ; GO:0004702 ; EC:2.7.1.-; ; GO:0004709 ; EC:2.7.1.-; ; GO:0004709 ; EC:2.7.1.-	JNK cascade; GO:0007254; MAPKKK cascade; GO:0000165; protein amino acid phosphorylation; GO:0006468; response to stress; GO:0006950
1.70882	FBgn0013951	Mer	Merlin	cytoskeletal protein binding; GO:0008092; ; GO:0008092; protein binding; GO:0005515; ; GO:0005515; structural constituent of cytoskeleton; GO:0005200; ; GO:0005200; ; GO:0005515	axis specification; GO:0009798; cell-cell signaling; GO:0007267; cytoskeleton organization and biogenesis; GO:0007010; endocytosis; GO:0006897; negative regulation of imaginal disc growth; GO:0045571; pole plasm mRNA localization; GO:0019094; regulation of cell growth; GO:0001558; regulation of cell proliferation; GO:0042127	NOT fusome; GO:0045169; adherens junction; GO:0005912; apical plasma membrane; GO:0016324; cytoplasm; GO:0005737; cytoskeleton; GO:0005856; membrane; GO:0016020; plasma membrane; GO:0005886; zonula adherens; GO:0005915
1.8163	FBgn0037207	Mes2	Mes2	molecular function unknown; GO:0005554; ; GO:0005554	embryonic development (sensu Insecta); GO:0001700; imaginal disc development; GO:0007444	nucleus; GO:0005634
1.85189	FBgn0039559	Mes-4	Mes-4	DNA binding; GO:0003677; transcription factor binding; GO:0008134; ; GO:0008134; histone methyltransferase activity; GO:0042054; transcription cofactor activity; GO:0003712; ubiquitin-protein ligase activity; GO:0004842 ; EC:6.3.2.19; zinc ion binding; GO:0008270; ; GO:0042054; ; GO:0004842 ; EC:6.3.2.19; ; GO:0003712; ; GO:0042054; ; GO:0008270; ; GO:0003677	gene silencing; GO:0016458; germ-line sex determination; GO:0018992; protein ubiquitination; GO:0016567; regulation of transcription from RNA polymerase II promoter; GO:0006357	nuclear chromosome; GO:0000228; ubiquitin ligase complex; GO:0000151
1.73869	FBgn0040089	meso18E	meso18E		mesoderm development; GO:0007498
1.60547	FBgn0034240	MESR4	Misexpression suppressor of ras 4	DNA binding; GO:0003677; nucleic acid binding; GO:0003676; ; GO:0003676; zinc ion binding; GO:0008270; ; GO:0008270; ; GO:0003677	regulation of transcription, DNA-dependent; GO:0006355	nucleus; GO:0005634
1.66671	FBgn0036558	mib1	mind bomb 1	ubiquitin-protein ligase activity; GO:0004842 ; EC:6.3.2.19; receptor binding; GO:0005102; receptor signaling protein activity; GO:0005057; transferase activity; GO:0016740 ; EC:2.-.-.-; ; GO:0004842 ; EC:6.3.2.19; nucleotidyltransferase activity; GO:0016779 ; EC:2.7.7.-; ; GO:0005102; protein binding; GO:0005515; zinc ion binding; GO:0008270; ; GO:0004842 ; EC:6.3.2.19; ; GO:0005057; ; GO:001674…	DNA metabolism; GO:0006259; DNA replication; GO:0006260; cell cycle; GO:0007049; cell proliferation; GO:0008283; endocytosis; GO:0006897; eye development (sensu Endopterygota); GO:0007456; nucleobase, nucleoside, nucleotide and nucleic acid metabolism; GO:0006139; positive regulation of Notch signaling pathway; GO:0045747; positive regulation of endocytosis; GO:0045807; protein amino acid ADP-rib…	apical cortex; GO:0045179; cytoplasm; GO:0005737; ubiquitin ligase complex; GO:0000151
1.8609	FBgn0032742	mib2	mind bomb 2	receptor binding; GO:0005102; receptor signaling protein activity; GO:0005057; ubiquitin-protein ligase activity; GO:0004842 ; EC:6.3.2.19; ; GO:0005102; zinc ion binding; GO:0008270; ; GO:0004842 ; EC:6.3.2.19; ; GO:0005057; ; GO:0008270	protein ubiquitination; GO:0016567	ubiquitin ligase complex; GO:0000151
1.51992	FBgn0033522	micr	midlife-crisis	carrier activity; GO:0005386; ; GO:0005386; Ran GTPase binding; GO:0008536; ; GO:0008536	germ-line stem cell maintenance; GO:0030718; oogenesis; GO:0048477; protein targeting; GO:0006605	centrosome; GO:0005813
1.65176	FBgn0022201	milt	milton	kinesin-associated mitochondrial adaptor activity; GO:0019895; ; GO:0019895	axon transport of mitochondrion; GO:0019896	mitochondrion; GO:0005739
1.62676	FBgn0032940	Mio	Mlx interactor	transcription factor activity; GO:0003700; ; GO:0003700; ; GO:0003700	regulation of transcription; GO:0045449	nucleus; GO:0005634
1.6077	FBgn0031399	mio	missing oocyte	unfolded protein binding; GO:0051082; ; GO:0051082	maintenance of oocyte identity (sensu Insecta); GO:0016350; oocyte fate determination; GO:0030716; protein folding; GO:0006457; regulation of meiosis; GO:0040020
1.61664	FBgn0039140	Miro	Mitochondrial Rho	GTP binding; GO:0005525; calcium ion binding; GO:0005509; ; GO:0005509; ; GO:0005525	cytoplasmic microtubule organization and biogenesis; GO:0031122; small GTPase mediated signal transduction; GO:0007264; synaptic transmission; GO:0007268
1.6245	FBgn0015764	Mkp	MAP kinase-specific phosphatase	MAP kinase phosphatase activity; GO:0017017 ; EC:3.1.3.-; phosphoprotein phosphatase activity; GO:0004721 ; EC:3.1.3.16; ; GO:0004721 ; EC:3.1.3.16; ; GO:0004721 ; EC:3.1.3.16; ; GO:0017017 ; EC:3.1.3.-	protein amino acid dephosphorylation; GO:0006470
1.50316	FBgn0002774	mle	maleless	double-stranded RNA binding; GO:0003725; chromatin binding; GO:0003682; ; GO:0003682; ; GO:0003725; ATP binding; GO:0005524; ; GO:0005524; helicase activity; GO:0004386; RNA helicase activity; GO:0003724 ; EC:2.7.7.-; DNA helicase activity; GO:0003678; ATP-dependent helicase activity; GO:0008026; ; GO:0003724 ; EC:2.7.7.-; ; GO:0004386; ; GO:0003678; ; GO:0008026	dosage compensation; GO:0007549; dosage compensation complex assembly (sensu Insecta); GO:0016457; dosage compensation, by hyperactivation of X chromosome; GO:0009047	chromatin; GO:0000785; chromosome; GO:0005694; dosage compensation complex (sensu Insecta); GO:0016456; nucleus; GO:0005634
1.95342	FBgn0039581	Moca-cyp	Moca-cyp	peptidyl-prolyl cis-trans isomerase activity; GO:0003755 ; EC:5.2.1.8; ; GO:0003755 ; EC:5.2.1.8; ; GO:0003755 ; EC:5.2.1.8; ; GO:0003755 ; EC:5.2.1.8	defense response; GO:0006952; protein folding; GO:0006457; protein targeting; GO:0006605	nucleus; GO:0005634
1.77154	FBgn0036122	Mocs1	Mocs1	catalytic activity; GO:0003824; ; GO:0003824; iron ion binding; GO:0005506; ; GO:0005506	Mo-molybdopterin cofactor biosynthesis; GO:0006777	molybdopterin synthase complex; GO:0019008
2.05623	FBgn0014340	mof	males absent on the first	chromatin binding; GO:0003682; mRNA binding; GO:0003729; ; GO:0003682; protein binding; GO:0005515; ; GO:0003729; histone acetyltransferase activity; GO:0004402 ; EC:2.3.1.48; ; GO:0004402 ; EC:2.3.1.48; ; GO:0004402 ; EC:2.3.1.48; ; GO:0004402 ; EC:2.3.1.48; H3/H4 histone acetyltransferase activity; GO:0004406 ; EC:2.3.1.-; ; GO:0004402 ; EC:2.3.1.48; transcription regulator activity; GO:0030528…	dosage compensation; GO:0007549; dosage compensation, by hyperactivation of X chromosome; GO:0009047; histone acetylation; GO:0016573; peptidyl-lysine acetylation; GO:0018394; regulation of transcription from RNA polymerase II promoter; GO:0006357	X chromosome; GO:0000805; dosage compensation complex (sensu Insecta); GO:0016456
1.58667	FBgn0020270	mre11	meiotic recombination 11	nucleic acid binding; GO:0003676; endonuclease activity; GO:0004519; exonuclease activity; GO:0004527; ; GO:0004519; ; GO:0004527; ; GO:0003676; endodeoxyribonuclease activity; GO:0004520; exodeoxyribonuclease activity; GO:0004529; ; GO:0004520; ; GO:0004529; ; GO:0004519; ; GO:0004527; manganese ion binding; GO:0030145; ; GO:0030145	chromosome organization and biogenesis (sensu Eukaryota); GO:0007001; double-strand break repair; GO:0006302; meiosis; GO:0007126; nucleotide-excision repair; GO:0006289; telomere maintenance; GO:0000723	nucleus; GO:0005634
1.51677	FBgn0030556	mRNA-capping-enzyme	mRNA-capping-enzyme	nucleic acid binding; GO:0003676; protein tyrosine/serine/threonine phosphatase activity; GO:0008138 ; EC:3.1.3.-; mRNA guanylyltransferase activity; GO:0004484 ; EC:2.7.7.50; ; GO:0003676; ; GO:0008138 ; EC:3.1.3.-; ; GO:0004484 ; EC:2.7.7.50	mRNA capping; GO:0006370; protein amino acid dephosphorylation; GO:0006470	nucleoplasm; GO:0005654
1.67133	FBgn0036141	MRP	Multidrug-Resistance like Protein 1	ATPase activity, coupled to transmembrane movement of substances; GO:0042626; ; GO:0042626	biological process unknown; GO:0000004	cellular component unknown; GO:0008372
1.52203	FBgn0037566	mRpL1	mitochondrial ribosomal protein L1	mRNA binding; GO:0003729; structural constituent of ribosome; GO:0003735; ; GO:0003729; ; GO:0003735	protein biosynthesis; GO:0006412	mitochondrial large ribosomal subunit; GO:0005762
1.66555	FBgn0030552	mRpL38	mitochondrial ribosomal protein L38	phosphatidylethanolamine binding; GO:0008429; structural constituent of ribosome; GO:0003735; ; GO:0003735; ; GO:0008429	protein biosynthesis; GO:0006412	mitochondrial large ribosomal subunit; GO:0005762
1.75686	FBgn0039507	mrt	martik	molecular function unknown; GO:0005554; ; GO:0005554	learning and/or memory; GO:0007611; olfactory learning; GO:0008355	cellular component unknown; GO:0008372
1.59881	FBgn0002775	msl-3	male-specific lethal 3	chromatin binding; GO:0003682; ; GO:0003682; mRNA binding; GO:0003729; ; GO:0003682; protein binding; GO:0005515; ; GO:0003729; transcription regulator activity; GO:0030528; ; GO:0030528; ; GO:0005515	chromatin assembly or disassembly; GO:0006333; dosage compensation; GO:0007549; dosage compensation, by hyperactivation of X chromosome; GO:0009047; regulation of transcription from RNA polymerase II promoter; GO:0006357	X chromosome; GO:0000805; chromatin; GO:0000785; chromosome; GO:0005694; dosage compensation complex (sensu Insecta); GO:0016456; nucleus; GO:0005634
1.5252	FBgn0010909	msn	misshapen	ATP binding; GO:0005524; ; GO:0005524; receptor signaling protein serine/threonine kinase activity; GO:0004702 ; EC:2.7.1.-; MAP kinase kinase kinase kinase activity; GO:0008349 ; EC:2.7.1.-; ; GO:0008349 ; EC:2.7.1.-; ; GO:0008349 ; EC:2.7.1.-; JUN kinase kinase kinase kinase activity; GO:0042656; protein serine/threonine kinase activity; GO:0004674; ; GO:0004674; protein-tyrosine kinase activit…	JNK cascade; GO:0007254; activation of MAPKKK activity; GO:0000185; dorsal closure; GO:0007391; embryonic eye morphogenesis (sensu Endopterygota); GO:0048049; establishment of planar polarity; GO:0001736; nuclear migration; GO:0007097; oogenesis (sensu Insecta); GO:0009993; photoreceptor cell morphogenesis (sensu Endopterygota); GO:0008594; protein amino acid phosphorylation; GO:0006468; regulati…
2.13022	FBgn0015766	Msr-110	Msr-110
1.70645	FBgn0020272	mst	misato			cytoskeleton; GO:0005856
1.76296	FBgn0002891	mus205	mutagen-sensitive 205	DNA binding; GO:0003677; nucleic acid binding; GO:0003676; ; GO:0003676; zeta DNA polymerase activity; GO:0003894; ; GO:0003894; ; GO:0003894; nucleotide binding; GO:0000166; ; GO:0003677; ; GO:0000166; 3'-5' exonuclease activity; GO:0008408; ; GO:0008408	DNA replication; GO:0006260; bypass DNA synthesis; GO:0019985	zeta DNA polymerase complex; GO:0016035
1.53156	FBgn0011673	Myo31DF	Myosin 31DF	actin binding; GO:0003779; ; GO:0003779; ATP binding; GO:0005524; ; GO:0005524; motor activity; GO:0003774; structural constituent of cytoskeleton; GO:0005200; ATPase activity, coupled; GO:0042623; ; GO:0005200; ; GO:0042623; ; GO:0003774	intracellular protein transport; GO:0006886; mesoderm development; GO:0007498; sensory perception of sound; GO:0007605; vesicle-mediated transport; GO:0016192; visual perception; GO:0007601	cytoplasm; GO:0005737; myosin; GO:0016459
1.50943	FBgn0031020	Nat1	Nat1	peptide alpha-N-acetyltransferase activity; GO:0004596 ; EC:2.3.1.88; ; GO:0004596 ; EC:2.3.1.88
1.58008	FBgn0026198	nbs	nbs	nucleic acid binding; GO:0003676; damaged DNA binding; GO:0003684; ; GO:0003676; ; GO:0003684	DNA metabolism; GO:0006259; DNA recombination; GO:0006310; DNA repair; GO:0006281; nucleobase, nucleoside, nucleotide and nucleic acid metabolism; GO:0006139	intracellular; GO:0005622
1.96973	FBgn0002924	ncd	non-claret disjunctional	ATP binding; GO:0005524; ; GO:0005524; structural constituent of cytoskeleton; GO:0005200; microtubule motor activity; GO:0003777; minus-end-directed microtubule motor activity; GO:0008569 ; EC:3.6.4.5; ; GO:0005200; ; GO:0003777; ; GO:0008569 ; EC:3.6.4.5	chromosome segregation; GO:0007059; female meiotic spindle assembly (sensu Metazoa); GO:0007056; meiotic spindle organization and biogenesis; GO:0000212; microtubule-based movement; GO:0007018; mitosis; GO:0007067; mitotic centrosome separation; GO:0007100; protein targeting; GO:0006605	kinesin complex; GO:0005871; minus-end kinesin complex; GO:0005872; spindle; GO:0005819
1.5305	FBgn0086707	ncm	nucampholin	protein binding; GO:0005515	phagocytosis; GO:0006909
1.63807	FBgn0036736	Nedd4	Nedd4	ubiquitin-protein ligase activity; GO:0004842 ; EC:6.3.2.19; ; GO:0004842 ; EC:6.3.2.19	axon guidance; GO:0007411; protein ubiquitination; GO:0016567; proteolysis; GO:0006508	intracellular; GO:0005622
1.74473	FBgn0033765	nemy	no extended memory	glutaminase activity; GO:0004359 ; EC:3.5.1.2; ; GO:0004359 ; EC:3.5.1.2; ; GO:0004359 ; EC:3.5.1.2	glutamine metabolism; GO:0006541; locomotory behavior; GO:0007626; memory; GO:0007613	mitochondrion; GO:0005739
1.75686	FBgn0014366	noi	noisette	zinc ion binding; GO:0008270; ; GO:0008270	fertilization; GO:0009566; nuclear mRNA splicing, via spliceosome; GO:0000398	snRNP U2; GO:0005686; spliceosome complex; GO:0005681
1.62338	FBgn0002973	numb	numb	nucleic acid binding; GO:0003676; protein binding; GO:0005515; ; GO:0003676; receptor binding; GO:0005102; Notch binding; GO:0005112; ; GO:0005102; ; GO:0005515; ; GO:0005112; ; GO:0005515; ; GO:0005515	Notch signaling pathway; GO:0007219; asymmetric cell division; GO:0008356; cell fate commitment; GO:0045165; cell fate determination; GO:0001709; central nervous system development; GO:0007417; ectoderm development; GO:0007398; heart development; GO:0007507; intracellular signaling cascade; GO:0007242; negative regulation of Notch signaling pathway; GO:0045746; neuroblast division; GO:0045034; ne…	basal cortex; GO:0045180; basal part of cell; GO:0045178; cytoplasm; GO:0005737; nucleus; GO:0005634
1.57462	FBgn0039120	Nup98	Nup98		protein targeting; GO:0006605	nuclear pore; GO:0005643
1.8908	FBgn0005636	nvy	nervy	transcription factor activity; GO:0003700; ; GO:0003700	axon guidance; GO:0007411; regulation of transcription from RNA polymerase II promoter; GO:0006357; regulation of transcription, DNA-dependent; GO:0006355	nucleus; GO:0005634
1.77031	FBgn0038168	omd	oocyte maintenance defects
1.72668	FBgn0050443	Opbp	Optix-binding protein	nucleic acid binding; GO:0003676		intracellular; GO:0005622
1.77892	FBgn0022772	Orc1	Origin recognition complex subunit 1	DNA binding; GO:0003677; ; GO:0003677; ATP binding; GO:0005524; ; GO:0005524; DNA replication origin binding; GO:0003688; ; GO:0003688; nucleotide binding; GO:0000166; nucleoside-triphosphatase activity; GO:0017111 ; EC:3.6.1.15; ; GO:0000166; ; GO:0017111 ; EC:3.6.1.15	DNA replication initiation; GO:0006270; DNA-dependent DNA replication; GO:0006261; chromatin silencing; GO:0006342; regulation of progression through cell cycle; GO:0000074	nuclear origin of replication recognition complex; GO:0005664; nucleus; GO:0005634
1.54007	FBgn0003013	osa	osa	DNA binding; GO:0003677; chromatin binding; GO:0003682; ; GO:0003677; ; GO:0003677; ; GO:0003677; transcription regulator activity; GO:0030528; ; GO:0003682; ; GO:0030528; contributes_to transcription coactivator activity; GO:0003713; ; GO:0003713	Wnt receptor signaling pathway; GO:0016055; photoreceptor cell differentiation; GO:0046530; positive regulation of transcription, DNA-dependent; GO:0045893; regulation of transcription; GO:0045449; regulation of transcription from RNA polymerase II promoter; GO:0006357; segment specification; GO:0007379; wing margin morphogenesis; GO:0008587	brahma complex; GO:0035060; nucleus; GO:0005634
1.68179	FBgn0003022	Ote	Otefin	protein binding; GO:0005515; ; GO:0005515	nuclear envelope reassembly; GO:0031468	nuclear inner membrane; GO:0005637
1.52414	FBgn0015360	oxt	peptide O-xylosyltransferase	protein xylosyltransferase activity; GO:0030158 ; EC:2.4.2.26; ; GO:0030158 ; EC:2.4.2.26; acetylglucosaminyltransferase activity; GO:0008375 ; EC:2.4.1.-; ; GO:0030158 ; EC:2.4.2.26; ; GO:0030158 ; EC:2.4.2.26; ; GO:0008375 ; EC:2.4.1.-	D-xylose metabolism; GO:0042732; chondroitin sulfate biosynthesis; GO:0030206; chondroitin sulfate proteoglycan biosynthesis; GO:0050650; heparan sulfate proteoglycan biosynthesis; GO:0015012; polysaccharide metabolism; GO:0005976; protein amino acid glycosylation; GO:0006486	integral to membrane; GO:0016021; membrane; GO:0016020
1.67133	FBgn0035101	p130CAS	p130CAS	structural constituent of cytoskeleton; GO:0005200; ; GO:0005200; sugar porter activity; GO:0005351; ; GO:0005351	cell adhesion; GO:0007155; cytoskeletal anchoring; GO:0007016; phosphoenolpyruvate-dependent sugar phosphotransferase system; GO:0009401; regulation of progression through cell cycle; GO:0000074	focal adhesion; GO:0005925
2.05196	FBgn0039044	p53	p53	DNA binding; GO:0003677; ; GO:0003677; transcription factor activity; GO:0003700; RNA polymerase II transcription factor activity; GO:0003702; ; GO:0003702; ; GO:0003700	DNA damage response, signal transduction by p53 class mediator; GO:0030330; DNA damage response, signal transduction by p53 class mediator resulting in induction of apoptosis; GO:0042771; DNA damage response, signal transduction resulting in induction of apoptosis; GO:0008630; apoptosis; GO:0006915; cell death; GO:0008219; regulation of transcription from RNA polymerase II promoter; GO:0006357; r…	nucleus; GO:0005634
1.91322	FBgn0014001	Pak	PAK-kinase	ATP binding; GO:0005524; ; GO:0005524; receptor signaling protein serine/threonine kinase activity; GO:0004702 ; EC:2.7.1.-; protein serine/threonine kinase activity; GO:0004674; ; GO:0004674; ; GO:0004674; ; GO:0004674; ; GO:0004702 ; EC:2.7.1.-; ; GO:0004674	JNK cascade; GO:0007254; MAPKKK cascade; GO:0000165; Rac protein signal transduction; GO:0016601; axon guidance; GO:0007411; cell adhesion; GO:0007155; cell proliferation; GO:0008283; cytoskeleton organization and biogenesis; GO:0007010; dorsal closure; GO:0007391; protein amino acid phosphorylation; GO:0006468; regulation of axonogenesis; GO:0050770; regulation of cell shape; GO:0008360	cytoskeleton; GO:0005856; focal adhesion; GO:0005925
1.89343	FBgn0041789	Pax	Paxillin	structural constituent of cytoskeleton; GO:0005200; ; GO:0005200; zinc ion binding; GO:0008270; ; GO:0008270	cell motility; GO:0006928; cytoskeletal anchoring; GO:0007016	focal adhesion; GO:0005925
1.58997	FBgn0022063	Pcf11	Pcf11	RNA binding; GO:0003723; regulation of transcription from RNA polymerase II promoter; GO:0006357
1.54114	FBgn0003044	Pcl	Polycomblike	DNA binding; GO:0003677; ; GO:0003677; transcription factor activity; GO:0003700; transcription regulator activity; GO:0030528; ; GO:0003700; ; GO:0030528; protein binding; GO:0005515; ; GO:0005515; ; GO:0005515; ; GO:0005515; ; GO:0005515	chromatin modification; GO:0016568; negative regulation of transcription, DNA-dependent; GO:0045892; regulation of transcription from RNA polymerase II promoter; GO:0006357	nucleus; GO:0005634
1.65864	FBgn0020261	pcm	pacman	nucleic acid binding; GO:0003676; 5'-3' exoribonuclease activity; GO:0004534 ; EC:3.1.13.-; ; GO:0004534 ; EC:3.1.13.-; ; GO:0003676; exodeoxyribonuclease activity; GO:0004529; ; GO:0004529; ; GO:0004534 ; EC:3.1.13.-	DNA repair; GO:0006281; RNA catabolism; GO:0006401; gastrulation; GO:0007369	cytoplasm; GO:0005737; nucleus; GO:0005634
1.53262	FBgn0034886	Pde8	Phosphodiesterase 8	cAMP-specific phosphodiesterase activity; GO:0004115 ; EC:3.1.4.-; ; GO:0004115 ; EC:3.1.4.-; signal transducer activity; GO:0004871; ; GO:0004115 ; EC:3.1.4.-; ; GO:0004871; ; GO:0004115 ; EC:3.1.4.-	cyclic nucleotide metabolism; GO:0009187; mesoderm development; GO:0007498; signal transduction; GO:0007165
2.56685	FBgn0037327	PEK	PEK	ATP binding; GO:0005524; ; GO:0005524; eukaryotic elongation factor-2 kinase activity; GO:0004686 ; EC:2.7.1.-; ; GO:0004686 ; EC:2.7.1.-; ; GO:0004686 ; EC:2.7.1.-; receptor signaling protein serine/threonine kinase activity; GO:0004702 ; EC:2.7.1.-; protein kinase activity; GO:0004672 ; EC:2.7.1.37; translation initiation factor activity; GO:0003743; ; GO:0004702 ; EC:2.7.1.-; ; GO:0004672 ; EC…	ER overload response; GO:0006983; electron transport; GO:0006118; negative regulation of protein biosynthesis; GO:0017148; protein amino acid phosphorylation; GO:0006468; protein biosynthesis; GO:0006412; response to unfolded protein; GO:0006986	endoplasmic reticulum; GO:0005783; endoplasmic reticulum lumen; GO:0005788
1.72788	FBgn0031799	Pez	Pez	cytoskeletal protein binding; GO:0008092; ; GO:0008092; protein tyrosine phosphatase activity; GO:0004725 ; EC:3.1.3.48; ; GO:0004725 ; EC:3.1.3.48; ; GO:0004725 ; EC:3.1.3.48; structural constituent of cytoskeleton; GO:0005200; ; GO:0005200; ; GO:0004725 ; EC:3.1.3.48	protein amino acid dephosphorylation; GO:0006470	cytoskeleton; GO:0005856
1.59992	FBgn0035405	pfk	piefke	DNA binding; GO:0003677; ; GO:0003677; protein binding; GO:0005515; ; GO:0005515	chromatin remodeling; GO:0006338	nucleus; GO:0005634; polytene chromosome; GO:0005700
1.50316	FBgn0027558	pgant3	polypeptide GalNAc transferase 3	polypeptide N-acetylgalactosaminyltransferase activity; GO:0004653 ; EC:2.4.1.41; ; GO:0004653 ; EC:2.4.1.41; ; GO:0004653 ; EC:2.4.1.41	oligosaccharide biosynthesis; GO:0009312; polysaccharide metabolism; GO:0005976; protein amino acid glycosylation; GO:0006486	Golgi stack; GO:0005795
1.83274	FBgn0035975	PGRP-LA	Peptidoglycan recognition protein LA	protein binding; GO:0005515; N-acetylmuramoyl-L-alanine amidase activity; GO:0008745 ; EC:3.5.1.28; peptidoglycan binding; GO:0042834; ; GO:0042834; ; GO:0005515; ; GO:0008745 ; EC:3.5.1.28; ; GO:0042834; ; GO:0042834; ; GO:0042834; ; GO:0042834	defense response; GO:0006952; detection of bacteria; GO:0016045; immune response; GO:0006955; innate immune response; GO:0045087; peptidoglycan catabolism; GO:0009253	integral to membrane; GO:0016021; integral to plasma membrane; GO:0005887
1.52414	FBgn0035635	PGRP-LD	Peptidoglycan recognition protein LD	protein binding; GO:0005515; peptidoglycan binding; GO:0042834; ; GO:0005515; ; GO:0042834; ; GO:0042834; ; GO:0042834	immune response; GO:0006955	integral to membrane; GO:0016021; integral to plasma membrane; GO:0005887; plasma membrane; GO:0005886
1.62225	FBgn0035997	phol	pleiohomeotic like	DNA binding; GO:0003677; nucleic acid binding; GO:0003676; ; GO:0003677; transcription regulator activity; GO:0030528; ; GO:0003676; ; GO:0030528; zinc ion binding; GO:0008270; ; GO:0008270	gene silencing; GO:0016458; regulation of transcription from RNA polymerase II promoter; GO:0006357	nucleus; GO:0005634
1.57135	FBgn0015279	Pi3K92E	Pi3K92E	phosphatidylinositol 3-kinase activity; GO:0016303 ; EC:2.7.1.137; ; GO:0016303 ; EC:2.7.1.137; ; GO:0016303 ; EC:2.7.1.137; phosphatidylinositol-4,5-bisphosphate 3-kinase activity; GO:0046934 ; EC:2.7.1.153; ; GO:0046934 ; EC:2.7.1.153; phosphatidylinositol-4-phosphate 3-kinase activity; GO:0035005 ; EC:2.7.1.154; ; GO:0035005 ; EC:2.7.1.154; phosphoinositide 3-kinase activity; GO:0035004 ; EC:2…	G-protein coupled receptor protein signaling pathway; GO:0007186; autophagy; GO:0006914; cell growth; GO:0016049; defense response; GO:0006952; insulin receptor signaling pathway; GO:0008286; phosphoinositide phosphorylation; GO:0046854; phosphorylation; GO:0016310; positive regulation of cell growth; GO:0030307; positive regulation of cell size; GO:0045793; positive regulation of growth; GO:0045…	phosphoinositide 3-kinase complex, class IA; GO:0035030
1.63921	FBgn0037339	Pi4KIIalpha	Pi4KIIalpha	1-phosphatidylinositol 4-kinase activity; GO:0004430 ; EC:2.7.1.67; ; GO:0004430 ; EC:2.7.1.67; ; GO:0004430 ; EC:2.7.1.67	phosphoinositide phosphorylation; GO:0046854
1.69349	FBgn0034878	pita	pita	nucleic acid binding; GO:0003676; transcription regulator activity; GO:0030528; ; GO:0003676; ; GO:0030528; zinc ion binding; GO:0008270; ; GO:0008270	nucleobase, nucleoside, nucleotide and nucleic acid metabolism; GO:0006139; regulation of transcription from RNA polymerase II promoter; GO:0006357; transcription from RNA polymerase II promoter; GO:0006366	nucleus; GO:0005634
1.52838	FBgn0020386	Pk61C	Protein kinase 61C	ATP binding; GO:0005524; ; GO:0005524; protein serine/threonine kinase activity; GO:0004674; receptor signaling protein serine/threonine kinase activity; GO:0004702 ; EC:2.7.1.-; ; GO:0004674; protein kinase activity; GO:0004672 ; EC:2.7.1.37; voltage-gated potassium channel activity; GO:0005249; ; GO:0004674; ; GO:0004702 ; EC:2.7.1.-; ; GO:0004672 ; EC:2.7.1.37; ; GO:0005249	actin cytoskeleton organization and biogenesis; GO:0030036; anti-apoptosis; GO:0006916; cell surface receptor linked signal transduction; GO:0007166; glycogen metabolism; GO:0005977; insulin receptor signaling pathway; GO:0008286; intracellular signaling cascade; GO:0007242; oogenesis (sensu Insecta); GO:0009993; positive regulation of cell growth; GO:0030307; positive regulation of cell size; GO…	cytoplasm; GO:0005737; plasma membrane; GO:0005886; voltage-gated potassium channel complex; GO:0008076
1.78139	FBgn0033377	Pmm45A	Phosphomannomutase 45A	phosphomannomutase activity; GO:0004615 ; EC:5.4.2.8; ; GO:0004615 ; EC:5.4.2.8; ; GO:0004615 ; EC:5.4.2.8	monosaccharide metabolism; GO:0005996
1.50316	FBgn0011660	Pms2	Pms2	nucleic acid binding; GO:0003676; ATP binding; GO:0005524; ; GO:0005524; ; GO:0003676; sugar porter activity; GO:0005351; ; GO:0005351	mismatch repair; GO:0006298; phosphoenolpyruvate-dependent sugar phosphotransferase system; GO:0009401
1.59218	FBgn0033050	PNGase	PNGase	peptide-N4-(N-acetyl-beta-glucosaminyl)asparagine amidase activity; GO:0000224 ; EC:3.5.1.52; ; GO:0000224 ; EC:3.5.1.52	proteolysis; GO:0006508
1.68296	FBgn0040294	POSH	Plenty of SH3s	receptor signaling complex scaffold activity; GO:0030159; structural constituent of cytoskeleton; GO:0005200; ubiquitin-protein ligase activity; GO:0004842 ; EC:6.3.2.19; ; GO:0005200; zinc ion binding; GO:0008270; ; GO:0004842 ; EC:6.3.2.19; ; GO:0030159; ; GO:0008270	determination of adult life span; GO:0008340; oocyte microtubule cytoskeleton polarization; GO:0008103; pole plasm oskar mRNA localization; GO:0045451; protein localization; GO:0008104; protein ubiquitination; GO:0016567; rhabdomere development; GO:0042052	ubiquitin ligase complex; GO:0000151
1.69466	FBgn0003137	Ppn	Papilin	metallopeptidase activity; GO:0008237; serine-type endopeptidase inhibitor activity; GO:0004867; ; GO:0004867; ; GO:0008237	cell-cell adhesion; GO:0016337; defense response; GO:0006952; proteolysis; GO:0006508; signal transduction; GO:0007165	basement membrane; GO:0005604; extracellular matrix (sensu Metazoa); GO:0005578
1.55294	FBgn0013955	PR2	Fak-like tyrosine kinase	ATP binding; GO:0005524; ; GO:0005524; non-membrane spanning protein tyrosine kinase activity; GO:0004715 ; EC:2.7.1.-; protein-tyrosine kinase activity; GO:0004713 ; EC:2.7.1.112; ; GO:0004713 ; EC:2.7.1.112; calcium ion binding; GO:0005509; serine-type peptidase activity; GO:0008236; ; GO:0004713 ; EC:2.7.1.112; ; GO:0004715 ; EC:2.7.1.-; ; GO:0005509; sugar porter activity; GO:0005351; ; GO:00…	autophagic cell death; GO:0048102; defense response; GO:0006952; intracellular signaling cascade; GO:0007242; phosphoenolpyruvate-dependent sugar phosphotransferase system; GO:0009401; protein amino acid phosphorylation; GO:0006468; proteolysis; GO:0006508; salivary gland cell autophagic cell death; GO:0035071	membrane; GO:0016020
1.54435	FBgn0026189	prominin-like	prominin-like		intracellular protein transport; GO:0006886	integral to membrane; GO:0016021; plasma membrane; GO:0005886
2.22684	FBgn0003138	Ptp61F	Protein tyrosine phosphatase 61F	protein tyrosine phosphatase activity; GO:0004725 ; EC:3.1.3.48; ; GO:0004725 ; EC:3.1.3.48; ; GO:0004725 ; EC:3.1.3.48; receptor activity; GO:0004872; ; GO:0004872; ; GO:0004725 ; EC:3.1.3.48	axon guidance; GO:0007411; germ-band extension; GO:0007377; oogenesis (sensu Insecta); GO:0009993; protein amino acid dephosphorylation; GO:0006470; signal transduction; GO:0007165	cytoplasm; GO:0005737; nucleus; GO:0005634
1.53475	FBgn0035133	Ptpmeg	Ptpmeg	cytoskeletal protein binding; GO:0008092; ; GO:0008092; protein tyrosine phosphatase activity; GO:0004725 ; EC:3.1.3.48; structural constituent of cytoskeleton; GO:0005200; ; GO:0005200; ; GO:0004725 ; EC:3.1.3.48; ; GO:0004725 ; EC:3.1.3.48	autophagic cell death; GO:0048102; cytoskeleton organization and biogenesis; GO:0007010; intracellular signaling cascade; GO:0007242; protein amino acid dephosphorylation; GO:0006470; salivary gland cell autophagic cell death; GO:0035071	cytoplasm; GO:0005737; cytoskeleton; GO:0005856; membrane; GO:0016020
1.65176	FBgn0028577	pUf68	poly U binding factor 68kD	poly(U) binding; GO:0008266; mRNA binding; GO:0003729; ; GO:0003729; ; GO:0008266; ; GO:0008266	DNA repair; GO:0006281; alternative nuclear mRNA splicing, via spliceosome; GO:0000380; cystoblast division; GO:0007282; mRNA splice site selection; GO:0006376; nuclear mRNA splicing, via spliceosome; GO:0000398; regulation of alternative nuclear mRNA splicing, via spliceosome; GO:0000381; regulation of progression through cell cycle; GO:0000074	nucleus; GO:0005634; spliceosome complex; GO:0005681
1.80876	FBgn0003175	px	plexus		wing vein morphogenesis; GO:0008586	nucleoplasm; GO:0005654
1.82893	FBgn0003177	pyd	polychaetoid	guanylate kinase activity; GO:0004385 ; EC:2.7.4.8; ; GO:0004385 ; EC:2.7.4.8; ; GO:0004385 ; EC:2.7.4.8; structural molecule activity; GO:0005198; oxidoreductase activity; GO:0016491 ; EC:1.-.-.-; ; GO:0005198; protein binding; GO:0005515; ; GO:0016491 ; EC:1.-.-.-; ; GO:0004385 ; EC:2.7.4.8; ; GO:0005515	JNK cascade; GO:0007254; dorsal closure; GO:0007391; electron transport; GO:0006118; establishment and/or maintenance of cell polarity; GO:0007163; regulation of JNK cascade; GO:0046328	adherens junction; GO:0005912
1.51677	FBgn0033649	pyr	pyramus	fibroblast growth factor receptor binding; GO:0005104; ; GO:0005104; ; GO:0005104	fibroblast growth factor receptor signaling pathway; GO:0008543; heart development; GO:0007507; hindgut morphogenesis; GO:0007442; mesoderm development; GO:0007498
1.62563	FBgn0022987	qkr54B	quaking related 54B	RNA binding; GO:0003723; ; GO:0003723; mRNA binding; GO:0003729; ; GO:0003729	apoptosis; GO:0006915; cell proliferation; GO:0008283; nucleobase, nucleoside, nucleotide and nucleic acid metabolism; GO:0006139; spermatogenesis; GO:0007283	cytoplasm; GO:0005737
1.56157	FBgn0015789	Rab10	Rab-protein 10	DNA binding; GO:0003677; GTP binding; GO:0005525; GTPase activity; GO:0003924; ; GO:0003924; ; GO:0003677; ; GO:0005525	endocytosis; GO:0006897; intracellular protein transport; GO:0006886; regulation of exocytosis; GO:0017157; regulation of transcription, DNA-dependent; GO:0006355; small GTPase mediated signal transduction; GO:0007264; two-component signal transduction system (phosphorelay); GO:0000160
1.54864	FBgn0034728	rad50	rad50	ATP binding; GO:0005524; damaged DNA binding; GO:0003684; ; GO:0005524; ; GO:0003684; endodeoxyribonuclease activity; GO:0004520; exodeoxyribonuclease activity; GO:0004529; lyase activity; GO:0016829 ; EC:4.-.-.-; ATPase activity; GO:0016887; ; GO:0004520; ; GO:0004529; ; GO:0016829 ; EC:4.-.-.-; ; GO:0016887	DNA recombination; GO:0006310; DNA repair; GO:0006281; chromosome organization and biogenesis (sensu Eukaryota); GO:0007001; larval development (sensu Insecta); GO:0002168; telomere maintenance; GO:0000723	Mre11 complex; GO:0030870
1.52098	FBgn0053139	Ranbp11	Ranbp11	protein transporter activity; GO:0008565; ; GO:0008565; Ran GTPase binding; GO:0008536; ; GO:0008536	protein import into nucleus, docking; GO:0000059	cytoplasm; GO:0005737; nuclear pore; GO:0005643; nucleus; GO:0005634
1.54114	FBgn0003231	ref(2)P	refractory to sigma P	transcription regulator activity; GO:0030528; ; GO:0030528; zinc ion binding; GO:0008270; cysteine-type endopeptidase activity; GO:0004197 ; EC:3.4.22.-; ; GO:0008270; ; GO:0004197 ; EC:3.4.22.-	proteolysis; GO:0006508; viral infectious cycle; GO:0019058	nucleus; GO:0005634
1.62676	FBgn0014018	Rel	Relish	transcription factor activity; GO:0003700; specific RNA polymerase II transcription factor activity; GO:0003704; ; GO:0003700; transcription regulator activity; GO:0030528; ; GO:0003700; ; GO:0003704; ; GO:0030528; protein binding; GO:0005515; ; GO:0005515	I-kappaB kinase/NF-kappaB cascade; GO:0007249; Toll signaling pathway; GO:0008063; antibacterial polypeptide induction; GO:0006963; antifungal polypeptide induction; GO:0006967; cellular defense response; GO:0006968; defense response to Gram-negative bacteria; GO:0050829; immune response; GO:0006955; innate immune response; GO:0045087; positive regulation of transcription from RNA polymerase II p…	cytoplasm; GO:0005737; nucleus; GO:0005634
1.77769	FBgn0026376	Rgl	Ral guanine nucleotide exchange factor 2	Ral guanyl-nucleotide exchange factor activity; GO:0008321; RAL GDP-dissociation stimulator activity; GO:0016220; ; GO:0016220; ; GO:0008321; ; GO:0008321	G-protein coupled receptor protein signaling pathway; GO:0007186; intracellular signaling cascade; GO:0007242; small GTPase mediated signal transduction; GO:0007264; transmembrane receptor protein tyrosine kinase signaling pathway; GO:0007169
2.4402	FBgn0033310	rgr	regular	transcription factor activity; GO:0003700; ; GO:0003700; zinc ion binding; GO:0008270; ; GO:0008270	cell proliferation; GO:0008283; regulation of transcription; GO:0045449; regulation of transcription from RNA polymerase II promoter; GO:0006357	nucleus; GO:0005634
1.87384	FBgn0020254	rhea	rhea	actin binding; GO:0003779; ; GO:0003779; structural constituent of cytoskeleton; GO:0005200; ; GO:0005200	apposition of dorsal and ventral wing surfaces; GO:0007475; cell adhesion; GO:0007155; cell motility; GO:0006928; cytoskeletal anchoring; GO:0007016; defense response; GO:0006952; intracellular protein transport; GO:0006886; muscle attachment; GO:0016203; regulation of cell shape; GO:0008360	cytoskeleton; GO:0005856; focal adhesion; GO:0005925
1.59107	FBgn0030808	RhoGAP15B	RhoGAP15B	small GTPase regulator activity; GO:0005083; ; GO:0005083
1.71	FBgn0030986	RhoGAP18B	RhoGAP18B	GTPase activator activity; GO:0005096; ; GO:0005096; small GTPase regulator activity; GO:0005083; ; GO:0005083	actin filament organization; GO:0007015; intracellular signaling cascade; GO:0007242
1.66902	FBgn0031118	RhoGAP19D	RhoGAP19D	protein binding; GO:0005515; ; GO:0005515; small GTPase regulator activity; GO:0005083; ; GO:0005083	intracellular signaling cascade; GO:0007242; signal transduction; GO:0007165
1.55617	FBgn0036518	RhoGAP71E	RhoGAP71E	magnesium ion binding; GO:0000287; pyrophosphatase activity; GO:0016462 ; EC:3.6.1.-; ; GO:0016462 ; EC:3.6.1.-; ; GO:0000287	metabolism; GO:0008152
1.50838	FBgn0038226	RhoGAP88C	RhoGAP88C	Rho GTPase activator activity; GO:0005100; ; GO:0005100	intracellular signaling cascade; GO:0007242
1.61217	FBgn0038747	RhoGAP92B	RhoGAP92B	GTPase activator activity; GO:0005096; ; GO:0005096; small GTPase regulator activity; GO:0005083; ; GO:0005083	intracellular protein transport; GO:0006886; regulation of exocytosis; GO:0017157
1.53156	FBgn0017549	Ric	Ras which interacts with Calmodulin	DNA binding; GO:0003677; calmodulin binding; GO:0005516; GTP binding; GO:0005525; ; GO:0005516; ; GO:0005516; ; GO:0005516; hydrolase activity, acting on acid anhydrides, in phosphorus-containing anhydrides; GO:0016818 ; EC:3.6.1.-; DNA-directed DNA polymerase activity; GO:0003887 ; EC:2.7.7.7; GTPase activity; GO:0003924; ; GO:0003924; ; GO:0003887 ; EC:2.7.7.7; ; GO:0016818 ; EC:3.6.1.-; ; GO:0…	DNA replication; GO:0006260; G-protein coupled receptor protein signaling pathway; GO:0007186; cell motility; GO:0006928; cell proliferation; GO:0008283; cytokinesis; GO:0000910; cytoskeleton organization and biogenesis; GO:0007010; intracellular protein transport; GO:0006886; mitosis; GO:0007067; muscle contraction; GO:0006936; receptor mediated endocytosis; GO:0006898; regulation of exocytosis;…	plasma membrane; GO:0005886
1.60547	FBgn0050149	rig	rigor mortis	ligand-dependent nuclear receptor transcription coactivator activity; GO:0030374; protein binding; GO:0005515; ; GO:0030374; ; GO:0005515; ; GO:0005515; ; GO:0005515; ; GO:0005515	molting cycle (sensu Insecta); GO:0007591; response to ecdysone; GO:0035075	cytoplasm; GO:0005737; nucleus; GO:0005634
1.50733	FBgn0015806	S6k	RPS6-p70-protein kinase	ATP binding; GO:0005524; ; GO:0005524; ribosomal protein S6 kinase activity; GO:0004711 ; EC:2.7.1.-; ; GO:0004711 ; EC:2.7.1.-; ; GO:0004711 ; EC:2.7.1.-; receptor signaling protein serine/threonine kinase activity; GO:0004702 ; EC:2.7.1.-; protein serine/threonine kinase activity; GO:0004674; ; GO:0004674; ; GO:0004702 ; EC:2.7.1.-; ; GO:0004711 ; EC:2.7.1.-	MAPKKK cascade; GO:0000165; actin filament organization; GO:0007015; autophagy; GO:0006914; cell cycle; GO:0007049; determination of adult life span; GO:0008340; oogenesis (sensu Insecta); GO:0009993; positive regulation of body size; GO:0040018; positive regulation of cell growth; GO:0030307; positive regulation of cell size; GO:0045793; positive regulation of growth; GO:0045927; positive regula…	ribosome; GO:0005840
1.51992	FBgn0053193	sav	salvador	protein binding; GO:0005515; ; GO:0005515	apoptosis; GO:0006915; imaginal disc development; GO:0007444; induction of apoptosis; GO:0006917; negative regulation of cell proliferation; GO:0008285; negative regulation of organ size; GO:0046621; regulation of cell proliferation; GO:0042127; regulation of imaginal disc growth; GO:0045570; regulation of progression through cell cycle; GO:0000074; retinal cell programmed cell death; GO:0046666;…
1.68063	FBgn0053522	scaf6	scaf6	mRNA binding; GO:0003729; ; GO:0003729; ; GO:0003729	nuclear mRNA splicing, via spliceosome; GO:0000398	spliceosome complex; GO:0005681
1.54649	FBgn0041781	SCAR	SCAR	actin binding; GO:0003779; ; GO:0003779	actin filament organization; GO:0007015; actin filament reorganization during cell cycle; GO:0030037; actin filament-based process; GO:0030029; axonal fasciculation; GO:0007413; axonogenesis; GO:0007409; cell projection biogenesis; GO:0030031; compound eye morphogenesis (sensu Endopterygota); GO:0001745; cortical actin cytoskeleton organization and biogenesis; GO:0030866; cytoskeleton organizatio…
1.56266	FBgn0011232	scat	scattered	nucleic acid binding; GO:0003676; ; GO:0003676; carrier activity; GO:0005386; ; GO:0005386; zinc ion binding; GO:0008270; ; GO:0008270	Golgi to vacuole transport; GO:0006896; proteolysis; GO:0006508; retrograde transport, endosome to Golgi; GO:0042147; sperm individualization; GO:0007291; spermatid development; GO:0007286	Golgi apparatus; GO:0005794; mitochondrion; GO:0005739; nucleus; GO:0005634
1.53901	FBgn0033460	sec24	sec24	protein binding; GO:0005515; zinc ion binding; GO:0008270	ER to Golgi transport; GO:0006888; intracellular protein transport; GO:0006886
1.60547	FBgn0015295	shark	Src homology 2, ankyrin repeat, tyrosine kinase	ATP binding; GO:0005524; ; GO:0005524; non-membrane spanning protein tyrosine kinase activity; GO:0004715 ; EC:2.7.1.-; protein-tyrosine kinase activity; GO:0004713 ; EC:2.7.1.112; ; GO:0004713 ; EC:2.7.1.112; ; GO:0004713 ; EC:2.7.1.112; ; GO:0004715 ; EC:2.7.1.-	JNK cascade; GO:0007254; defense response; GO:0006952; dorsal appendage formation; GO:0046843; dorsal closure; GO:0007391; dorsal closure, elongation of leading edge cells; GO:0007394; insect chorion formation; GO:0007306; maintenance of epithelial cell polarity; GO:0045199; protein amino acid phosphorylation; GO:0006468	cytoplasm; GO:0005737
1.71832	FBgn0015296	Shc	SHC-adaptor protein	receptor binding; GO:0005102; ; GO:0005102	MAPKKK cascade; GO:0000165; epidermal growth factor receptor signaling pathway; GO:0007173; regulation of progression through cell cycle; GO:0000074; torso signaling pathway; GO:0008293; transmission of nerve impulse; GO:0019226
2.06337	FBgn0003396	shn	schnurri	RNA polymerase II transcription factor activity; GO:0003702; transcription factor activity; GO:0003700; ; GO:0003702; ; GO:0003700; ; GO:0003702; ; GO:0003700; zinc ion binding; GO:0008270; sugar porter activity; GO:0005351; ; GO:0008270; ; GO:0005351	cell proliferation; GO:0008283; compound eye morphogenesis (sensu Endopterygota); GO:0001745; dorsal closure; GO:0007391; ectoderm development; GO:0007398; learning and/or memory; GO:0007611; midgut development; GO:0007494; negative regulation of cell proliferation; GO:0008285; negative regulation of salivary gland determination; GO:0045705; negative regulation of transcription from RNA polymeras…	nucleus; GO:0005634
1.51572	FBgn0013733	shot	short stop	actin binding; GO:0003779; ; GO:0003779; microtubule binding; GO:0008017; ; GO:0003779; ; GO:0008017; cytoskeletal protein binding; GO:0008092; ; GO:0008092; ; GO:0008017; ; GO:0003779; structural constituent of cytoskeleton; GO:0005200; calcium ion binding; GO:0005509; intermediate filament binding; GO:0019215; ; GO:0005200; ; GO:0005509; ; GO:0019215	actin cytoskeleton organization and biogenesis; GO:0030036; apposition of dorsal and ventral wing surfaces; GO:0007475; axonogenesis; GO:0007409; cell cycle arrest; GO:0007050; cytoskeleton organization and biogenesis; GO:0007010; dendrite morphogenesis; GO:0016358; determination of muscle attachment site; GO:0016204; ectoderm development; GO:0007398; mesoderm development; GO:0007498; microtubule…	adherens junction; GO:0005912; cytoskeleton; GO:0005856; fusome; GO:0045169; microtubule; GO:0005874; microtubule cytoskeleton; GO:0015630
1.71356	FBgn0086656	shrb	shrub		dendrite morphogenesis; GO:0016358; protein transport; GO:0015031
1.60882	FBgn0010762	simj	simjang	transcriptional repressor activity; GO:0016564; ; GO:0016564	negative regulation of transcription, DNA-dependent; GO:0045892	nucleus; GO:0005634
1.5768	FBgn0024191	sip1	septin interacting protein 1	nucleic acid binding; GO:0003676; ; GO:0003676	mesoderm development; GO:0007498; skeletal development; GO:0001501	extracellular matrix (sensu Metazoa); GO:0005578; intracellular; GO:0005622
2.0548	FBgn0031878	sip2	septin interacting protein 2	protein binding; GO:0005515; ; GO:0005515; ; GO:0005515	biological process unknown; GO:0000004	cellular component unknown; GO:0008372
2.12579	FBgn0016984	sktl	skittles	1-phosphatidylinositol-4-phosphate 5-kinase activity; GO:0016308 ; EC:2.7.1.68; ; GO:0016308 ; EC:2.7.1.68; ; GO:0016308 ; EC:2.7.1.68; ; GO:0016308 ; EC:2.7.1.68	G-protein coupled receptor protein signaling pathway; GO:0007186; autophagic cell death; GO:0048102; peripheral nervous system development; GO:0007422; phosphorylation; GO:0016310; salivary gland cell autophagic cell death; GO:0035071	nucleus; GO:0005634
1.59438	FBgn0041186	Slbp	Stem-loop binding protein	mRNA binding; GO:0003729; ; GO:0003729; ; GO:0003729	cell cycle; GO:0007049; histone mRNA 3'-end processing; GO:0006398; histone mRNA metabolism; GO:0008334; regulation of translation; GO:0006445	cytoplasm; GO:0005737; nucleoplasm; GO:0005654; nucleus; GO:0005634
1.88557	FBgn0037810	sle	slender lobes	molecular function unknown; GO:0005554; ; GO:0005554	brain development; GO:0007420	cellular component unknown; GO:0008372
2.04911	FBgn0035001	slik	Sterile20-like kinase	ATP binding; GO:0005524; ; GO:0005524; receptor signaling protein serine/threonine kinase activity; GO:0004702 ; EC:2.7.1.-; ; GO:0004702 ; EC:2.7.1.-; polo kinase kinase activity; GO:0042801; ; GO:0004702 ; EC:2.7.1.-; ; GO:0042801	MAPKKK cascade; GO:0000165; cell proliferation; GO:0008283; cytokinesis; GO:0000910; induction of apoptosis; GO:0006917; protein amino acid phosphorylation; GO:0006468
1.62113	FBgn0029161	slmo	slowmo	transcription factor activity; GO:0003700; ; GO:0003700	larval behavior; GO:0030537; larval locomotory behavior; GO:0008345; peristalsis; GO:0030432; regulation of transcription, DNA-dependent; GO:0006355; spermatogenesis; GO:0007283	mitochondrion; GO:0005739
2.28153	FBgn0019890	Smg5	Smg5		mRNA catabolism, nonsense-mediated decay; GO:0000184
1.53581	FBgn0016926	smi21F	smell impaired 21F		olfactory behavior; GO:0042048; response to chemical stimulus; GO:0042221
1.54114	FBgn0025800	Smox	Smad on X	transcription regulator activity; GO:0030528; transforming growth factor beta receptor, cytoplasmic mediator activity; GO:0005072; ; GO:0030528; ; GO:0005072	cell-cell signaling; GO:0007267; dendrite morphogenesis; GO:0016358; intracellular signaling cascade; GO:0007242; mushroom body development; GO:0016319; regulation of transcription from RNA polymerase II promoter; GO:0006357; transmembrane receptor protein serine/threonine kinase signaling pathway; GO:0007178; wing morphogenesis; GO:0007476	intracellular; GO:0005622
1.66671	FBgn0024308	Smr	Smrter	DNA binding; GO:0003677; protein binding; GO:0005515; oxidoreductase activity; GO:0016491 ; EC:1.-.-.-; transcription corepressor activity; GO:0003714; ; GO:0003714; ; GO:0003714; ; GO:0005515; ; GO:0016491 ; EC:1.-.-.-; ; GO:0003714; ; GO:0003677	negative regulation of transcription, DNA-dependent; GO:0045892; regulation of transcription from RNA polymerase II promoter; GO:0006357	nucleus; GO:0005634; polytene chromosome; GO:0005700
1.90924	FBgn0025803	SNF4Agamma	SNF4/AMP-activated protein kinase gamma subunit	receptor signaling protein serine/threonine kinase activity; GO:0004702 ; EC:2.7.1.-; protein serine/threonine kinase activity; GO:0004674; ; GO:0004674; ; GO:0004702 ; EC:2.7.1.-; AMP-activated protein kinase activity; GO:0004679 ; EC:2.7.1.-; ; GO:0004679 ; EC:2.7.1.-; ; GO:0004679 ; EC:2.7.1.-	cholesterol homeostasis; GO:0042632; defense response; GO:0006952; fatty acid metabolism; GO:0006631; intracellular signaling cascade; GO:0007242; protein amino acid phosphorylation; GO:0006468; regulation of phosphate metabolism; GO:0019220; response to stress; GO:0006950
1.54435	FBgn0030869	Socs16D	Suppressor of Cytokine Signaling at 16D	receptor binding; GO:0005102; cytokine activity; GO:0005125; ; GO:0005102; ; GO:0005125	JAK-STAT cascade; GO:0007259; cell communication; GO:0007154; cell surface receptor linked signal transduction; GO:0007166; cell-cell signaling; GO:0007267; cytokine and chemokine mediated signaling pathway; GO:0019221; development; GO:0007275; hemopoiesis; GO:0030097; intracellular signaling cascade; GO:0007242; mesoderm development; GO:0007498; signal transduction; GO:0007165
1.72548	FBgn0041184	Socs36E	Suppressor of cytokine signaling at 36E		JAK-STAT cascade; GO:0007259; regulation of JAK-STAT cascade; GO:0046425
1.60325	FBgn0003464	sol	small optic lobes	calmodulin binding; GO:0005516; calpain activity; GO:0004198 ; EC:3.4.22.17; ; GO:0005516; calcium ion binding; GO:0005509; ; GO:0005509; ; GO:0004198 ; EC:3.4.22.17	ectoderm development; GO:0007398; nervous system development; GO:0007399; proteolysis; GO:0006508; visual behavior; GO:0007632	cytoplasm; GO:0005737; intracellular; GO:0005622
1.52309	FBgn0001965	Sos	Son of sevenless	DNA binding; GO:0003677; Ras guanyl-nucleotide exchange factor activity; GO:0005088; ; GO:0005088; protein binding; GO:0005515; ; GO:0005088; ; GO:0005088; ; GO:0003677; ; GO:0005515	G-protein coupled receptor protein signaling pathway; GO:0007186; Ras protein signal transduction; GO:0007265; actin filament organization; GO:0007015; chromosome organization and biogenesis (sensu Eukaryota); GO:0007001; determination of anterior/posterior axis, embryo; GO:0008595; nervous system development; GO:0007399; nucleosome assembly; GO:0006334; regulation of cell shape; GO:0008360; seve…	nucleosome; GO:0000786; nucleus; GO:0005634
1.84805	FBgn0029123	SoxN	SoxNeuro	transcription factor activity; GO:0003700; protein binding; GO:0005515; ; GO:0003700; ; GO:0005515	ectoderm development; GO:0007398; nervous system development; GO:0007399; regulation of transcription; GO:0045449; regulation of transcription from RNA polymerase II promoter; GO:0006357; visual perception; GO:0007601	nucleus; GO:0005634
1.73027	FBgn0037515	Sp7	Serine protease 7	serine-type peptidase activity; GO:0008236; serine carboxypeptidase activity; GO:0004185	defense response; GO:0006952; proteolysis; GO:0006508
1.59992	FBgn0016977	spen	split ends	mRNA binding; GO:0003729; transcription regulator activity; GO:0030528; transcription cofactor activity; GO:0003712; ; GO:0003729; ; GO:0030528; ; GO:0003712	Wnt receptor signaling pathway; GO:0016055; axon guidance; GO:0007411; ectoderm development; GO:0007398; epidermal growth factor receptor signaling pathway; GO:0007173; glial cell fate determination; GO:0007403; glial cell migration; GO:0008347; mesoderm development; GO:0007498; neuroblast fate determination; GO:0007400; regulation of transcription; GO:0045449; segment specification; GO:0007379	nucleus; GO:0005634
1.58337	FBgn0030216	spri	sprint	Ras GTPase binding; GO:0017016; ; GO:0017016; ; GO:0017016; ; GO:0017016	endocytosis; GO:0006897; intracellular signaling cascade; GO:0007242	cellular component unknown; GO:0008372
2.81474	FBgn0020250	sra	sarah	receptor binding; GO:0005102; ; GO:0005102	calcium-mediated signaling; GO:0019722; long-term memory; GO:0007616; meiosis I; GO:0007127; olfactory learning; GO:0008355; regulation of female receptivity; GO:0045924; regulation of female receptivity, post-mating; GO:0046008
1.94127	FBgn0029157	ssh	slingshot	protein tyrosine/serine/threonine phosphatase activity; GO:0008138 ; EC:3.1.3.-; ; GO:0008138 ; EC:3.1.3.-; MAP kinase phosphatase activity; GO:0017017 ; EC:3.1.3.-; protein tyrosine/threonine phosphatase activity; GO:0008330 ; EC:3.1.3.-; kinase inhibitor activity; GO:0019210; ; GO:0008138 ; EC:3.1.3.-; ; GO:0017017 ; EC:3.1.3.-; ; GO:0019210; ; GO:0008330 ; EC:3.1.3.-	MAPKKK cascade; GO:0000165; actin cytoskeleton organization and biogenesis; GO:0030036; mushroom body development; GO:0016319; protein amino acid dephosphorylation; GO:0006470; regulation of actin polymerization and/or depolymerization; GO:0008064; regulation of axonogenesis; GO:0050770
1.69349	FBgn0003520	stau	staufen	double-stranded RNA binding; GO:0003725; mRNA binding; GO:0003729; microtubule binding; GO:0008017; ; GO:0008017; ; GO:0003725; ; GO:0008017; ; GO:0003729; ; GO:0003725; mRNA 3'-UTR binding; GO:0003730; ; GO:0003730	RNA localization; GO:0006403; asymmetric protein localization during cell fate commitment; GO:0045167; bicoid mRNA localization; GO:0045450; embryonic development; GO:0009790; intracellular mRNA localization; GO:0008298; long-term memory; GO:0007616; microtubule-based process; GO:0007017; neuroblast division; GO:0045034; neuroblast fate determination; GO:0007400; oogenesis (sensu Insecta); GO:000…	apical cortex; GO:0045179; basal cortex; GO:0045180; cell cortex; GO:0005938; microtubule associated complex; GO:0005875
1.84038	FBgn0001978	stc	shuttle craft	single-stranded DNA binding; GO:0003697; ; GO:0003697; RNA polymerase II transcription factor activity; GO:0003702; structural constituent of ribosome; GO:0003735; ubiquitin-protein ligase activity; GO:0004842 ; EC:6.3.2.19; ; GO:0003702; transcription factor activity; GO:0003700; zinc ion binding; GO:0008270; ; GO:0003735; ; GO:0004842 ; EC:6.3.2.19; electron transporter activity; GO:0005489; ; …	electron transport; GO:0006118; nervous system development; GO:0007399; protein biosynthesis; GO:0006412; protein ubiquitination; GO:0016567; regulation of transcription; GO:0045449; regulation of transcription from RNA polymerase II promoter; GO:0006357	nucleus; GO:0005634; ribosome; GO:0005840; ubiquitin ligase complex; GO:0000151
1.74473	FBgn0086708	stv	starvin	protein binding; GO:0005515; serine-type endopeptidase activity; GO:0004252	apoptosis; GO:0006915; proteolysis; GO:0006508
1.51467	FBgn0003557	Su(dx)	Suppressor of deltex	ubiquitin-protein ligase activity; GO:0004842 ; EC:6.3.2.19; ; GO:0004842 ; EC:6.3.2.19; ; GO:0004842 ; EC:6.3.2.19; ; GO:0004842 ; EC:6.3.2.19	Notch signaling pathway; GO:0007219; leg joint morphogenesis (sensu Endopterygota); GO:0016348; proteolysis; GO:0006508; ubiquitin cycle; GO:0006512; wing margin morphogenesis; GO:0008587; wing vein morphogenesis; GO:0008586	intracellular; GO:0005622
1.57352	FBgn0026427	Su(var)2-HP2	Su(var)2-HP2	DNA binding; GO:0003677; ; GO:0003677	gene silencing; GO:0016458; regulation of progression through cell cycle; GO:0000074; regulation of transcription, DNA-dependent; GO:0006355	chromosome, pericentric region; GO:0000775; heterochromatin; GO:0000792; nuclear heterochromatin; GO:0005720; polytene chromosome; GO:0005700
1.78881	FBgn0003638	su(w[a])	suppressor of white-apricot		nuclear mRNA splicing, via spliceosome; GO:0000398	nucleus; GO:0005634; spliceosome complex; GO:0005681
1.5966	FBgn0008654	Su(z)2	Suppressor of zeste 2	DNA binding; GO:0003677; ; GO:0003677; ATP binding; GO:0005524; ; GO:0005524; transcription regulator activity; GO:0030528; ubiquitin-protein ligase activity; GO:0004842 ; EC:6.3.2.19; ; GO:0030528; zinc ion binding; GO:0008270; ; GO:0004842 ; EC:6.3.2.19; ; GO:0008270	protein ubiquitination; GO:0016567; regulation of transcription from RNA polymerase II promoter; GO:0006357	intercalary heterochromatin; GO:0005725; nucleus; GO:0005634; ubiquitin ligase complex; GO:0000151
1.56157	FBgn0038504	Sur-8	Sur-8	kinase regulator activity; GO:0019207; transmembrane receptor protein serine/threonine kinase activity; GO:0004675 ; EC:2.7.1.-; ; GO:0019207; ; GO:0004675 ; EC:2.7.1.-; Ras GTPase binding; GO:0017016; ; GO:0017016	MAPKKK cascade; GO:0000165; defense response; GO:0006952; protein amino acid phosphorylation; GO:0006468; transmembrane receptor protein serine/threonine kinase signaling pathway; GO:0007178
1.59881	FBgn0003655	swa	swallow	mRNA binding; GO:0003729; ; GO:0003729; ; GO:0003729; dynein binding; GO:0045502; ; GO:0045502	bicoid mRNA localization; GO:0045450; intracellular mRNA localization; GO:0008298; pole plasm mRNA localization; GO:0019094
1.88426	FBgn0002044	swm	second mitotic wave missing	molecular function unknown; GO:0005554; ; GO:0005554	regulation of progression through mitotic cell cycle; GO:0007346	nucleus; GO:0005634
1.60547	FBgn0053094	Synd	Syndapin	structural constituent of cytoskeleton; GO:0005200; ; GO:0005200	intracellular protein transport; GO:0006886; intracellular signaling cascade; GO:0007242; neurotransmitter secretion; GO:0007269; protein amino acid phosphorylation; GO:0006468; receptor mediated endocytosis; GO:0006898; synaptic vesicle endocytosis; GO:0048488
1.75564	FBgn0034691	synj	synaptojanin	inositol trisphosphate phosphatase activity; GO:0046030; inositol-polyphosphate 5-phosphatase activity; GO:0004445 ; EC:3.1.3.56; ; GO:0046030; ; GO:0004445 ; EC:3.1.3.56	calcium-mediated signaling; GO:0019722; dephosphorylation; GO:0016311; intracellular protein transport; GO:0006886; neurotransmitter secretion; GO:0007269; synaptic vesicle endocytosis; GO:0048488
1.50629	FBgn0011708	Syx5	Syntaxin 5	t-SNARE activity; GO:0005486; ; GO:0005486; protein homodimerization activity; GO:0042803; ; GO:0005486; ; GO:0042803; ; GO:0005486	cytokinesis; GO:0000910; intracellular protein transport; GO:0006886; neurotransmitter secretion; GO:0007269; synaptic vesicle docking during exocytosis; GO:0016081; vesicle-mediated transport; GO:0016192	Golgi apparatus; GO:0005794; Golgi cis-face; GO:0005801; Golgi membrane; GO:0000139; endoplasmic reticulum; GO:0005783; plasma membrane; GO:0005886
1.67481	FBgn0010280	Taf4	TBP-associated factor 4	general RNA polymerase II transcription factor activity; GO:0016251; ; GO:0016251; ; GO:0016251; ; GO:0016251; transcription factor activity; GO:0003700; ; GO:0016251; transcription initiation factor activity; GO:0016986; ; GO:0003700; ; GO:0016986	regulation of transcription, DNA-dependent; GO:0006355; transcription initiation from RNA polymerase II promoter; GO:0006367	nucleus; GO:0005634; transcription factor TFIID complex; GO:0005669
1.52414	FBgn0010417	Taf6	TBP-associated factor 6	DNA binding; GO:0003677; general RNA polymerase II transcription factor activity; GO:0016251; ; GO:0016251; ; GO:0016251; transcription initiation factor activity; GO:0016986; ; GO:0003677; ; GO:0016986	regulation of transcription, DNA-dependent; GO:0006355; transcription initiation from RNA polymerase II promoter; GO:0006367	nucleus; GO:0005634; transcription factor TFIID complex; GO:0005669
1.60325	FBgn0022724	Taf8	TBP-associated factor 8	RNA polymerase II transcription factor activity; GO:0003702; ; GO:0003702; protein binding; GO:0005515; ; GO:0005515	cellular physiological process; GO:0050875; transcription initiation from RNA polymerase II promoter; GO:0006367	transcription factor TFIID complex; GO:0005669
1.50733	FBgn0004406	tam	tamas	DNA binding; GO:0003677; nucleic acid binding; GO:0003676; ; GO:0003676; gamma DNA-directed DNA polymerase activity; GO:0003895; ; GO:0003895; ; GO:0003895; 3'-5'-exodeoxyribonuclease activity; GO:0008296; ; GO:0003895; ; GO:0008296; ; GO:0003895; ; GO:0003677	DNA replication; GO:0006260; DNA-dependent DNA replication; GO:0006261; cell cycle; GO:0007049; determination of adult life span; GO:0008340; eclosion; GO:0007562; mitochondrial DNA replication; GO:0006264	gamma DNA polymerase complex; GO:0005760; mitochondrion; GO:0005739
1.77645	FBgn0041582	tamo	tamo	nuclear localization sequence binding; GO:0008139; ; GO:0008139; protein binding; GO:0005515; ; GO:0005515; ; GO:0005515; ; GO:0005515; Ran GTPase binding; GO:0008536; ; GO:0008536; ; GO:0008536	development; GO:0007275; negative regulation of protein import into nucleus; GO:0042308; protein transport; GO:0015031	cytoplasm; GO:0005737
1.63807	FBgn0040737	Tango8	Transport and Golgi organization 8			endoplasmic reticulum; GO:0005783
1.56482	FBgn0027508	tankyrase	tankyrase	actin binding; GO:0003779; structural constituent of cytoskeleton; GO:0005200; ; GO:0003779; nucleotidyltransferase activity; GO:0016779 ; EC:2.7.7.-; ; GO:0005200; ; GO:0016779 ; EC:2.7.7.-	DNA replication; GO:0006260; cytoskeletal anchoring; GO:0007016; protein amino acid ADP-ribosylation; GO:0006471; transcription, RNA-dependent; GO:0006410
1.67481	FBgn0031030	Tao-1	Tao-1	ATP binding; GO:0005524; ; GO:0005524; receptor signaling protein serine/threonine kinase activity; GO:0004702 ; EC:2.7.1.-; ; GO:0004702 ; EC:2.7.1.-	JNK cascade; GO:0007254; MAPKKK cascade; GO:0000165; induction of apoptosis; GO:0006917; protein amino acid phosphorylation; GO:0006468
1.55509	FBgn0003676	T-cp1	Tcp1-like	ATP binding; GO:0005524; ; GO:0005524; hydrogen-exporting ATPase activity, phosphorylative mechanism; GO:0008553 ; EC:3.6.3.6; ATPase activity, coupled; GO:0042623; ; GO:0042623; unfolded protein binding; GO:0051082; ; GO:0008553 ; EC:3.6.3.6; ; GO:0051082	protein folding; GO:0006457	chaperonin-containing T-complex; GO:0005832; proton-transporting ATP synthase complex (sensu Eukaryota); GO:0005753
1.69349	FBgn0041182	TepII	Thiolester containing protein II	serine-type endopeptidase inhibitor activity; GO:0004867; ; GO:0004867; wide-spectrum protease inhibitor activity; GO:0017114; ; GO:0017114	antibacterial humoral response (sensu Protostomia); GO:0006961
1.66671	FBgn0041180	TepIV	Thiolester containing protein IV	sugar porter activity; GO:0005351; protease inhibitor activity; GO:0030414; ; GO:0030414; endopeptidase inhibitor activity; GO:0004866; ; GO:0005351; ; GO:0004866	antibacterial humoral response (sensu Protostomia); GO:0006961; phosphoenolpyruvate-dependent sugar phosphotransferase system; GO:0009401
1.5977	FBgn0011289	TfIIA-L	Transcription factor IIA L	general RNA polymerase II transcription factor activity; GO:0016251; ; GO:0016251; ; GO:0016251; transcription initiation factor activity; GO:0016986; ; GO:0016986; ; GO:0016251	regulation of transcription from RNA polymerase II promoter; GO:0006357; transcription initiation from RNA polymerase II promoter; GO:0006367	nucleus; GO:0005634; transcription factor TFIIA complex; GO:0005672
1.86607	FBgn0015828	TfIIEalpha	Transcription factor IIEalpha	general RNA polymerase II transcription factor activity; GO:0016251; ; GO:0016251; ; GO:0016251; ; GO:0016251	transcription initiation from RNA polymerase II promoter; GO:0006367	transcription factor TFIIE complex; GO:0005673
1.50629	FBgn0010282	TfIIFalpha	Transcription factor IIFalpha	DNA binding; GO:0003677; general RNA polymerase II transcription factor activity; GO:0016251; transcription initiation factor activity; GO:0016986; ; GO:0016251; ; GO:0016251; transcriptional activator activity; GO:0016563; ; GO:0016251; ; GO:0016986; ; GO:0003677; ; GO:0016563	RNA elongation from RNA polymerase II promoter; GO:0006368; positive regulation of transcription; GO:0045941; transcription from RNA polymerase II promoter; GO:0006366; transcription initiation from RNA polymerase II promoter; GO:0006367	nucleus; GO:0005634; transcription factor TFIIF complex; GO:0005674
1.55079	FBgn0015014	tgo	tango	DNA binding; GO:0003677; ; GO:0003677; RNA polymerase II transcription factor activity; GO:0003702; ; GO:0003702; ; GO:0003702; ; GO:0003702; ; GO:0003702; ; GO:0003702; ; GO:0003702; transcription factor activity; GO:0003700; protein heterodimerization activity; GO:0046982; ; GO:0003702; ; GO:0003700; signal transducer activity; GO:0004871; ; GO:0046982; ; GO:0004871	ectoderm development; GO:0007398; nervous system development; GO:0007399; oxygen and reactive oxygen species metabolism; GO:0006800; regulation of transcription; GO:0045449; regulation of transcription from RNA polymerase II promoter; GO:0006357; signal transduction; GO:0007165; tracheal epithelial cell fate determination (sensu Insecta); GO:0007425; tracheal system development (sensu Insecta); G…	nucleus; GO:0005634
1.73147	FBgn0003691	th	thread	ubiquitin-protein ligase activity; GO:0004842 ; EC:6.3.2.19; zinc ion binding; GO:0008270; ; GO:0004842 ; EC:6.3.2.19; ; GO:0008270	antennal morphogenesis; GO:0007469; anti-apoptosis; GO:0006916; apoptosis; GO:0006915; border follicle cell migration (sensu Insecta); GO:0007298; cellular physiological process; GO:0050875; development; GO:0007275; germ cell migration; GO:0008354; inhibition of caspase activation; GO:0001719; negative regulation of apoptosis; GO:0043066; protein monoubiquitination; GO:0006513; protein ubiquitina…	intracellular; GO:0005622; ubiquitin ligase complex; GO:0000151
1.58887	FBgn0011837	Tis11	Tis11 homolog	DNA binding; GO:0003677; mRNA binding; GO:0003729; ; GO:0003677; ; GO:0003729	RNA catabolism; GO:0006401; intracellular signaling cascade; GO:0007242	nucleus; GO:0005634
1.57789	FBgn0026160	tna	tonalli		chromatin-mediated maintenance of transcription; GO:0048096
1.78757	FBgn0036494	Toll-6	Toll-6	transmembrane receptor activity; GO:0004888; ; GO:0004888; transmembrane receptor protein serine/threonine kinase activity; GO:0004675 ; EC:2.7.1.-; ; GO:0004888; ; GO:0004675 ; EC:2.7.1.-	cell adhesion; GO:0007155; cytokine and chemokine mediated signaling pathway; GO:0019221; defense response; GO:0006952; defense response to bacteria; GO:0042742; protein amino acid phosphorylation; GO:0006468; signal transduction; GO:0007165; transmembrane receptor protein serine/threonine kinase signaling pathway; GO:0007178	integral to membrane; GO:0016021; plasma membrane; GO:0005886
1.58557	FBgn0010812	Tom34	Translocase of outer membrane 34	ATP binding; GO:0005524; ; GO:0005524; carrier activity; GO:0005386; ; GO:0005386; DNA ligase (ATP) activity; GO:0003910 ; EC:6.5.1.1; ; GO:0003910 ; EC:6.5.1.1	DNA recombination; GO:0006310; DNA repair; GO:0006281; DNA replication; GO:0006260	mitochondrial outer membrane translocase complex; GO:0005742
1.51047	FBgn0026015	Top3beta	Topoisomerase 3beta	nucleic acid binding; GO:0003676; ATP binding; GO:0005524; ; GO:0005524; DNA topoisomerase activity; GO:0003916 ; EC:5.99.1.-; DNA topoisomerase type I activity; GO:0003917 ; EC:5.99.1.2; endodeoxyribonuclease activity; GO:0004520; ; GO:0003916 ; EC:5.99.1.-; ; GO:0003917 ; EC:5.99.1.2; ; GO:0003676; tRNA ligase activity; GO:0004812 ; EC:6.1.1.-; ; GO:0004520; ; GO:0003916 ; EC:5.99.1.-; ; GO:000…	DNA catabolism, endonucleolytic; GO:0000737; DNA modification; GO:0006304; DNA topological change; GO:0006265; DNA unwinding during replication; GO:0006268; tRNA aminoacylation for protein translation; GO:0006418
1.71238	FBgn0034410	Topors	Topoisomerase I-interacting protein	DNA topoisomerase I binding; GO:0017033; ubiquitin-protein ligase activity; GO:0004842 ; EC:6.3.2.19; zinc ion binding; GO:0008270; ; GO:0004842 ; EC:6.3.2.19; ; GO:0017033; ; GO:0008270	protein ubiquitination; GO:0016567	ubiquitin ligase complex; GO:0000151
1.94801	FBgn0033636	tou	toutatis	chromatin binding; GO:0003682; ; GO:0003682; ATP binding; GO:0005524; ; GO:0005524; hydrogen-transporting ATP synthase activity, rotational mechanism; GO:0046933; hydrogen-transporting ATPase activity, rotational mechanism; GO:0046961; ; GO:0046933; ; GO:0046961	ATP synthesis coupled proton transport; GO:0015986; chromatin remodeling; GO:0006338; regulation of transcription, DNA-dependent; GO:0006355	proton-transporting two-sector ATPase complex; GO:0016469
1.76174	FBgn0003741	tra	transformer		RNA splicing; GO:0008380; female sex determination; GO:0030237; female somatic sex determination; GO:0019101; negative regulation of translation; GO:0016478; nuclear mRNA splicing, via spliceosome; GO:0000398; sex determination; GO:0007530; sex determination, primary response to X:A ratio; GO:0007541; sex differentiation; GO:0007548; somatic sex determination; GO:0018993; spliceosome assembly; GO…	spliceosome complex; GO:0005681
1.68179	FBgn0030748	Traf3	Traf3		defense response; GO:0006952; signal transduction; GO:0007165
1.51047	FBgn0028978	trbl	tribbles	ATP binding; GO:0005524; ; GO:0005524; protein serine/threonine kinase activity; GO:0004674; receptor signaling protein serine/threonine kinase activity; GO:0004702 ; EC:2.7.1.-; NOT protein serine/threonine kinase activity; GO:0004674; ; GO:0004674; ; GO:0004702 ; EC:2.7.1.-; ; GO:0004674; ; GO:0004674	gastrulation; GO:0007369; negative regulation of mitosis; GO:0045839; protein amino acid phosphorylation; GO:0006468; regulation of progression through cell cycle; GO:0000074; signal transduction; GO:0007165; ventral furrow formation; GO:0007370
2.08204	FBgn0024277	trio	trio	Rho guanyl-nucleotide exchange factor activity; GO:0005089; ; GO:0005089; ; GO:0005089; ; GO:0005089	G-protein coupled receptor protein signaling pathway; GO:0007186; Rho protein signal transduction; GO:0007266; actin cytoskeleton organization and biogenesis; GO:0030036; axon guidance; GO:0007411; central nervous system development; GO:0007417; peripheral nervous system development; GO:0007422; regulation of axonogenesis; GO:0050770; transmission of nerve impulse; GO:0019226	plasma membrane; GO:0005886
1.5305	FBgn0023518	trr	trithorax-related	DNA binding; GO:0003677; ; GO:0003677; histone methyltransferase activity; GO:0042054; transcription regulator activity; GO:0030528; histone lysine N-methyltransferase activity (H3-K4 specific); GO:0042800; ; GO:0030528; receptor binding; GO:0005102; ; GO:0042800; ; GO:0042054; transcription coactivator activity; GO:0003713; ; GO:0005102; ; GO:0005102; ; GO:0003713	eye development (sensu Endopterygota); GO:0007456; histone methylation; GO:0016571; positive regulation of transcription; GO:0045941; progression of morphogenetic furrow (sensu Endopterygota); GO:0007458; regulation of transcription from RNA polymerase II promoter; GO:0006357; smoothened signaling pathway; GO:0007224; transcription initiation from RNA polymerase II promoter; GO:0006367	nucleus; GO:0005634; polytene chromosome; GO:0005700
1.51887	FBgn0020653	Trxr-1	Thioredoxin reductase-1	antioxidant activity; GO:0016209; ; GO:0016209; NOT glutathione-disulfide reductase activity; GO:0004362 ; EC:1.8.1.7; thioredoxin-disulfide reductase activity; GO:0004791 ; EC:1.8.1.9; ; GO:0004791 ; EC:1.8.1.9; ; GO:0004791 ; EC:1.8.1.9; glutathione-disulfide reductase activity; GO:0004362 ; EC:1.8.1.7; ; GO:0004791 ; EC:1.8.1.9; metal ion binding; GO:0046872; ; GO:0016209; ; GO:0004791 ; EC:1.…	determination of adult life span; GO:0008340; sulfur metabolism; GO:0006790; thioredoxin pathway; GO:0006125	cytoplasm; GO:0005737; mitochondrion; GO:0005739
1.53368	FBgn0003866	tsh	teashirt	nucleic acid binding; GO:0003676; specific RNA polymerase II transcription factor activity; GO:0003704; ; GO:0003676; ; GO:0003704; zinc ion binding; GO:0008270; ; GO:0008270	leg morphogenesis (sensu Endopterygota); GO:0007480; negative regulation of salivary gland determination; GO:0045705; negative regulation of transcription from RNA polymerase II promoter; GO:0000122; regulation of transcription from RNA polymerase II promoter; GO:0006357; salivary gland development; GO:0007431; specification of segmental identity, abdomen; GO:0007385; specification of segmental i…	nucleus; GO:0005634
1.54435	FBgn0003870	ttk	tramtrack	DNA binding; GO:0003677; nucleic acid binding; GO:0003676; specific RNA polymerase II transcription factor activity; GO:0003704; transcriptional repressor activity; GO:0016564; ; GO:0003676; ; GO:0003704; protein binding; GO:0005515; zinc ion binding; GO:0008270; ; GO:0016564; ; GO:0008270; ; GO:0003677; ; GO:0005515	R7 development; GO:0045467; cell fate determination; GO:0001709; chromatin assembly or disassembly; GO:0006333; dorsal appendage formation; GO:0046843; negative regulation of transcription from RNA polymerase II promoter; GO:0000122; peripheral nervous system development; GO:0007422; regulation of transcription from RNA polymerase II promoter; GO:0006357; sex determination; GO:0007530; transmissi…	nucleus; GO:0005634; polytene chromosome; GO:0005700
1.52732	FBgn0034046	tun	tungus		learning and/or memory; GO:0007611; olfactory learning; GO:0008355
1.53156	FBgn0003900	twi	twist	DNA binding; GO:0003677; ; GO:0003677; transcriptional activator activity; GO:0016563; specific RNA polymerase II transcription factor activity; GO:0003704; ; GO:0016563; ; GO:0003704	Malpighian tubule morphogenesis; GO:0007443; anterior midgut invagination; GO:0007375; cell proliferation; GO:0008283; dorsal/ventral axis specification; GO:0009950; ectoderm and mesoderm interaction; GO:0007499; gastrulation (sensu Insecta); GO:0010004; gastrulation; GO:0007369; heart development; GO:0007507; mesoderm development; GO:0007498; mesodermal cell fate commitment; GO:0001710; mesoderm…	nucleus; GO:0005634
1.54542	FBgn0031038	Tyler	Tyler	carrier activity; GO:0005386; ; GO:0005386; ; GO:0005386	transport; GO:0006810	integral to membrane; GO:0016021; mitochondrial membrane; GO:0005740
1.8	FBgn0016756	Ubp64E	Ubiquitin-specific protease 64E	ubiquitin-specific protease activity; GO:0004843; ubiquitin thiolesterase activity; GO:0004221 ; EC:3.1.2.15; ; GO:0004843; ; GO:0004221 ; EC:3.1.2.15; cysteine-type endopeptidase activity; GO:0004197 ; EC:3.4.22.-; ; GO:0004197 ; EC:3.4.22.-	protein deubiquitination; GO:0016579; proteolysis; GO:0006508; ubiquitin-dependent protein catabolism; GO:0006511	nucleus; GO:0005634
1.50316	FBgn0030872	Ucp4A	Ucp4A	carrier activity; GO:0005386; binding; GO:0005488; ; GO:0005488; ; GO:0005386; oxidative phosphorylation uncoupler activity; GO:0017077; ; GO:0017077; ; GO:0017077	mitochondrial transport; GO:0006839; proton transport; GO:0015992	mitochondrial inner membrane; GO:0005743; mitochondrial membrane; GO:0005740
1.65864	FBgn0026315	Ugt35a	UDP-glycosyltransferase 35a	UDP-glycosyltransferase activity; GO:0008194; glucuronosyltransferase activity; GO:0015020 ; EC:2.4.1.17; ; GO:0015020 ; EC:2.4.1.17; ; GO:0008194; ; GO:0015020 ; EC:2.4.1.17	defense response; GO:0006952; polysaccharide metabolism; GO:0005976; response to toxin; GO:0009636; steroid metabolism; GO:0008202
1.68763	FBgn0040259	Ugt86Da	Ugt86Da	glucuronosyltransferase activity; GO:0015020 ; EC:2.4.1.17; ; GO:0015020 ; EC:2.4.1.17	defense response; GO:0006952; polysaccharide metabolism; GO:0005976; response to toxin; GO:0009636; steroid metabolism; GO:0008202
1.51782	FBgn0025549	unc-119	unc-119	receptor activity; GO:0004872; ; GO:0004872	sensory perception; GO:0007600; sensory perception of chemical stimulus; GO:0007606; visual perception; GO:0007601	cellular component unknown; GO:0008372
1.58227	FBgn0034013	unc-5	unc-5	netrin receptor activity; GO:0005042; repulsive netrin receptor activity; GO:0005043; ; GO:0005042; ; GO:0005043	axon guidance; GO:0007411; ectoderm development; GO:0007398; glial cell migration; GO:0008347
1.54542	FBgn0040395	Unc-76	Unc-76	kinesin binding; GO:0019894; structural molecule activity; GO:0005198; ; GO:0005198; ; GO:0019894	axon cargo transport; GO:0008088; transmission of nerve impulse; GO:0019226	microtubule; GO:0005874; microtubule cytoskeleton; GO:0015630
2.22222	FBgn0003963	ush	u-shaped	transcription factor binding; GO:0008134; ; GO:0008134; ligand-dependent nuclear receptor activity; GO:0004879; transcription factor activity; GO:0003700; ; GO:0003700; protein binding; GO:0005515; ; GO:0004879; ; GO:0008134; zinc ion binding; GO:0008270; ; GO:0008270; ; GO:0005515	amnioserosa maintenance; GO:0046665; dorsal closure; GO:0007391; dorsal closure, leading edge cell fate determination; GO:0007393; ectoderm development; GO:0007398; eye development (sensu Endopterygota); GO:0007456; germ-band shortening; GO:0007390; head involution; GO:0008258; heart development; GO:0007507; hemopoiesis; GO:0030097; negative regulation of cell fate specification; GO:0009996; nega…	nucleus; GO:0005634
1.55617	FBgn0015562	veg	vegetable		peripheral nervous system development; GO:0007422	integral to membrane; GO:0016021
1.70055	FBgn0028670	Vha100-2	Vha100-2	hydrogen-exporting ATPase activity, phosphorylative mechanism; GO:0008553 ; EC:3.6.3.6; ; GO:0008553 ; EC:3.6.3.6; copper ion binding; GO:0005507; ; GO:0005507	cation transport; GO:0006812; proton transport; GO:0015992	hydrogen-transporting ATPase V0 domain; GO:0000220
1.53368	FBgn0022960	vimar	visceral mesodermal armadillo-repeats	guanyl-nucleotide exchange factor activity; GO:0005085; ; GO:0005085; Ral GTPase binding; GO:0017160; ; GO:0017160	intracellular signaling cascade; GO:0007242
1.52309	FBgn0004397	Vinc	Vinculin	actin binding; GO:0003779; ; GO:0003779; structural constituent of cytoskeleton; GO:0005200; ; GO:0005200	cell adhesion; GO:0007155; cell motility; GO:0006928; cytoskeletal anchoring; GO:0007016	actin cytoskeleton; GO:0015629; focal adhesion; GO:0005925
1.75443	FBgn0004655	wapl	wings apart-like		female meiosis chromosome segregation; GO:0016321; sister chromatid cohesion; GO:0007062
1.64376	FBgn0024273	WASp	WASp	actin binding; GO:0003779; ; GO:0003779; structural constituent of cytoskeleton; GO:0005200; ; GO:0005200; protein binding; GO:0005515; ; GO:0005515	asymmetric cell division; GO:0008356; axonal fasciculation; GO:0007413; axonogenesis; GO:0007409; bristle morphogenesis; GO:0008407; cell fate commitment; GO:0045165; cytoskeleton organization and biogenesis; GO:0007010; defense response; GO:0006952; negative regulation of synaptic growth at neuromuscular junction; GO:0045886; sensory organ development; GO:0007423; transmission of nerve impulse; …
1.54649	FBgn0024182	waw	waclaw	GTP binding; GO:0005525; translation elongation factor activity; GO:0003746; GTPase activity; GO:0003924; ; GO:0003746; ; GO:0003924; ; GO:0005525	protein biosynthesis; GO:0006412; translational elongation; GO:0006414
1.60547	FBgn0005642	wdn	wings down	nucleic acid binding; GO:0003676; RNA polymerase II transcription factor activity; GO:0003702; ; GO:0003676; ; GO:0003702; zinc ion binding; GO:0008270; ; GO:0008270	cell proliferation; GO:0008283; regulation of transcription from RNA polymerase II promoter; GO:0006357; regulation of transcription, DNA-dependent; GO:0006355	nucleus; GO:0005634
1.91057	FBgn0039003	wfs1	wolfram syndrome 1	glutamate-cysteine ligase activity; GO:0004357 ; EC:6.3.2.2; ; GO:0004357 ; EC:6.3.2.2	sensory perception of sound; GO:0007605; visual perception; GO:0007601	glutamate-cysteine ligase complex; GO:0017109
1.73748	FBgn0051151	wge	winged eye	DNA binding; GO:0003677
1.6358	FBgn0010328	woc	without children	DNA binding; GO:0003677; transcription regulator activity; GO:0030528; ; GO:0030528; ; GO:0003677	ecdysone biosynthesis; GO:0006697; regulation of transcription, DNA-dependent; GO:0006355; transcription from RNA polymerase II promoter; GO:0006366	nucleus; GO:0005634
1.56049	FBgn0016078	wun	wunen	phosphatidate phosphatase activity; GO:0008195 ; EC:3.1.3.4; ; GO:0008195 ; EC:3.1.3.4; ; GO:0008195 ; EC:3.1.3.4; protein homodimerization activity; GO:0042803; ; GO:0042803	G-protein coupled receptor protein signaling pathway; GO:0007186; dephosphorylation; GO:0016311; embryonic pattern specification; GO:0009880; germ cell migration; GO:0008354; germ cell programmed cell death; GO:0035234; germ cell repulsion; GO:0035233; lipid metabolism; GO:0006629; pole cell migration; GO:0007280	integral to membrane; GO:0016021; plasma membrane; GO:0005886
1.63014	FBgn0021872	Xbp1	X box binding protein-1	transcription factor activity; GO:0003700; ; GO:0003700; protein homodimerization activity; GO:0042803; ; GO:0003700; ; GO:0042803	regulation of transcription; GO:0045449; regulation of transcription, DNA-dependent; GO:0006355	nucleus; GO:0005634
1.62001	FBgn0022720	zf30C	Zinc finger protein 30C	transcription factor activity; GO:0003700; ; GO:0003700; zinc ion binding; GO:0008270; ; GO:0008270	regulation of transcription from RNA polymerase II promoter; GO:0006357	nucleus; GO:0005634
2.90593	FBgn0004606	zfh1	Zn finger homeodomain 1	DNA binding; GO:0003677; ; GO:0003677; RNA polymerase II transcription factor activity; GO:0003702; ; GO:0003702; transcription factor activity; GO:0003700; zinc ion binding; GO:0008270; ; GO:0003700; ; GO:0008270	central nervous system development; GO:0007417; ectoderm development; GO:0007398; germ cell migration; GO:0008354; gonad development; GO:0008406; heart development; GO:0007507; mesoderm development; GO:0007498; muscle development; GO:0007517; nervous system development; GO:0007399; pole cell migration; GO:0007280; regulation of transcription from RNA polymerase II promoter; GO:0006357	nucleus; GO:0005634
1.64376	FBgn0021875	Zfrp8	Zinc finger protein RP-8	DNA binding; GO:0003677; chromatin binding; GO:0003682; ; GO:0003677; ; GO:0003682; electron transporter activity; GO:0005489; iron ion binding; GO:0005506; ; GO:0005489; ; GO:0005506	apoptosis; GO:0006915; electron transport; GO:0006118; regulation of transcription from RNA polymerase II promoter; GO:0006357	cytoplasm; GO:0005737; nucleus; GO:0005634
Drosophila S2-FHV Infection Array Composite
Composite analysis from three independent datasets (12 hpi)
Genomatix analysis, ChipInspector program, FDR 1%, minimum 3 probe coverage, fold change >= -1.5
Fold
decrease	FlyBase ID	Gene Symbol	Gene Name	GO:Molecular_function	GO:Biological_process	GO:Cellular_component
-1.80625	FBgn0012034	AcCoAS	Acetyl Coenzyme A synthase	acetate-CoA ligase activity; GO:0003987 ; EC:6.2.1.1; ; GO:0003987 ; EC:6.2.1.1; ; GO:0003987 ; EC:6.2.1.1	fatty acid metabolism; GO:0006631; metabolism; GO:0008152	cytoplasm; GO:0005737
-1.54328	FBgn0020513	ade5	ade5	phosphoribosylaminoimidazole carboxylase activity; GO:0004638 ; EC:4.1.1.21; phosphoribosylaminoimidazolesuccinocarboxamide synthase activity; GO:0004639 ; EC:6.3.2.6; ; GO:0004638 ; EC:4.1.1.21; ; GO:0004639 ; EC:6.3.2.6; ; GO:0004638 ; EC:4.1.1.21; ; GO:0004639 ; EC:6.3.2.6	'de novo' IMP biosynthesis; GO:0006189; purine base metabolism; GO:0006144; purine nucleotide biosynthesis; GO:0006164	phosphoribosylaminoimidazole carboxylase complex; GO:0009320
-2.32463	FBgn0003885	alphaTub84D	alpha-Tubulin at 84D	GTP binding; GO:0005525; ; GO:0005525; structural constituent of cytoskeleton; GO:0005200; tubulin binding; GO:0015631; ; GO:0005200; GTPase activity; GO:0003924; ; GO:0003924; ; GO:0015631	cell motility; GO:0006928; cellular physiological process; GO:0050875; chromosome segregation; GO:0007059; cytokinesis; GO:0000910; intracellular protein transport; GO:0006886; microtubule polymerization; GO:0046785; microtubule-based movement; GO:0007018; microtubule-based process; GO:0007017; mitosis; GO:0007067	microtubule; GO:0005874; tubulin; GO:0045298
-1.52838	FBgn0039132	AP-1sigma	AP-1sigma		intracellular protein transport; GO:0006886; neurotransmitter secretion; GO:0007269; pinocytosis; GO:0006907; receptor mediated endocytosis; GO:0006898; synaptic vesicle coating; GO:0016183; vesicle coating; GO:0006901	clathrin vesicle coat; GO:0030125; coated vesicle; GO:0030135; synaptic vesicle; GO:0008021
-1.53368	FBgn0043012	AP-2sigma	AP-2sigma		intracellular protein transport; GO:0006886; neurotransmitter secretion; GO:0007269; pinocytosis; GO:0006907; receptor mediated endocytosis; GO:0006898; synaptic vesicle coating; GO:0016183; vesicle coating; GO:0006901	clathrin vesicle coat; GO:0030125; coated vesicle; GO:0030135; synaptic vesicle; GO:0008021
-2.09072	FBgn0013749	Arf102F	ADP ribosylation factor 102F	GTP binding; GO:0005525; ; GO:0005525; ; GO:0005525; GTPase activity; GO:0003924; ; GO:0003924; NAD(P)+-protein-arginine ADP-ribosyltransferase activity; GO:0003956 ; EC:2.4.2.31; ; GO:0003956 ; EC:2.4.2.31	cell surface receptor linked signal transduction; GO:0007166; endosome transport; GO:0016197; intracellular protein transport; GO:0006886; neurotransmitter secretion; GO:0007269; protein amino acid ADP-ribosylation; GO:0006471; protein transport; GO:0015031; small GTPase mediated signal transduction; GO:0007264; synaptic vesicle endocytosis; GO:0048488
-1.56049	FBgn0000115	Arf72A	Arflike at 72A	GTP binding; GO:0005525; ; GO:0005525; ; GO:0005525; ; GO:0005525; GTPase activity; GO:0003924; ; GO:0003924	cell surface receptor linked signal transduction; GO:0007166; endosome transport; GO:0016197; intracellular protein transport; GO:0006886; neurotransmitter secretion; GO:0007269; protein amino acid ADP-ribosylation; GO:0006471; small GTPase mediated signal transduction; GO:0007264; synaptic vesicle endocytosis; GO:0048488
-1.85061	FBgn0010348	Arf79F	ADP ribosylation factor 79F	GTP binding; GO:0005525; ; GO:0005525; ; GO:0005525; GTPase activity; GO:0003924; ; GO:0003924; ; GO:0003924	cell adhesion; GO:0007155; cell surface receptor linked signal transduction; GO:0007166; endosome transport; GO:0016197; intracellular protein transport; GO:0006886; neurotransmitter secretion; GO:0007269; protein amino acid ADP-ribosylation; GO:0006471; protein transport; GO:0015031; regulation of cell shape; GO:0008360; synaptic vesicle endocytosis; GO:0048488
-1.68413	FBgn0004569	argos	argos	receptor antagonist activity; GO:0048019; ; GO:0048019; epidermal growth factor receptor binding; GO:0005154; ; GO:0005154; ; GO:0005154; ; GO:0048019	axon guidance; GO:0007411; establishment of ommatidial polarity (sensu Endopterygota); GO:0042067; negative regulation of cell differentiation; GO:0045596; negative regulation of cell fate specification; GO:0009996; negative regulation of epidermal growth factor receptor signaling pathway; GO:0042059; ommatidial rotation; GO:0016318; ovarian follicle cell development (sensu Insecta); GO:0030707; …	extracellular region; GO:0005576
-2.22684	FBgn0027095	ARP-like	ARP-like	calcium ion binding; GO:0005509; ; GO:0005509		extracellular region; GO:0005576
-1.62225	FBgn0032329	Art8	Arginine methyltransferase 8	protein-arginine N-methyltransferase activity; GO:0016274 ; EC:2.1.1.-; ; GO:0016274 ; EC:2.1.1.-	protein amino acid methylation; GO:0006479
-1.60214	FBgn0029094	asf1	anti-silencing factor 1	chromatin binding; GO:0003682; ; GO:0003682; protein binding; GO:0005515; ; GO:0005515	establishment and/or maintenance of chromatin architecture; GO:0006325; nucleosome assembly; GO:0006334; regulation of progression through cell cycle; GO:0000074	RCAF complex; GO:0035059; chromatin assembly complex; GO:0005678
-2.13317	FBgn0012042	AttA	Attacin-A		antibacterial humoral response (sensu Protostomia); GO:0006961; defense response to Gram-negative bacteria; GO:0050829; defense response to bacteria; GO:0042742	extracellular region; GO:0005576
-1.58777	FBgn0000150	awd	abnormal wing discs	GTP binding; GO:0005525; ; GO:0005525; microtubule binding; GO:0008017; ; GO:0008017; ATP binding; GO:0005524; ; GO:0005524; nucleotide kinase activity; GO:0019201; ; GO:0019201; nucleoside diphosphate kinase activity; GO:0004550 ; EC:2.7.4.6; ; GO:0004550 ; EC:2.7.4.6; ; GO:0004550 ; EC:2.7.4.6; ; GO:0004550 ; EC:2.7.4.6; ; GO:0004550 ; EC:2.7.4.6; ; GO:0004550 ; EC:2.7.4.6	CTP biosynthesis; GO:0006241; GTP biosynthesis; GO:0006183; UTP biosynthesis; GO:0006228; microtubule-based process; GO:0007017; mitosis; GO:0007067; nucleoside diphosphate phosphorylation; GO:0006165; peptidyl-serine phosphorylation; GO:0018105; protein amino acid autophosphorylation; GO:0046777; protein amino acid phosphorylation; GO:0006468; pyrimidine base metabolism; GO:0006206; tracheal epi…	microtubule; GO:0005874
-1.56157	FBgn0045866	bai	baiser		intracellular protein transport; GO:0006886; maternal determination of dorsal/ventral axis, oocyte, germ-line encoded (sensu Insecta); GO:0048124; vesicle-mediated transport; GO:0016192	Golgi stack; GO:0005795
-1.53794	FBgn0014127	barr	barren		Malpighian tubule morphogenesis; GO:0007443; ectodermal gut morphogenesis; GO:0048567; head involution; GO:0008258; mitosis; GO:0007067; mitotic chromosome condensation; GO:0007076; mitotic sister chromatid segregation; GO:0000070; morphogenesis of an epithelium; GO:0002009; peripheral nervous system development; GO:0007422; tracheal system development (sensu Insecta); GO:0007424	condensin complex; GO:0000796; nucleus; GO:0005634
-1.68296	FBgn0000173	ben	bendless	ubiquitin conjugating enzyme activity; GO:0004840; ubiquitin-protein ligase activity; GO:0004842 ; EC:6.3.2.19; ; GO:0004840; ; GO:0004840; ; GO:0004842 ; EC:6.3.2.19	axon target recognition; GO:0007412; axonogenesis; GO:0007409; flight behavior; GO:0007629; grooming behavior; GO:0007625; jump response; GO:0007630; photoreceptor cell morphogenesis (sensu Endopterygota); GO:0008594; protein ubiquitination; GO:0016567; ubiquitin cycle; GO:0006512
-1.52838	FBgn0040238	Best1	Bestrophin 1	chloride channel activity; GO:0005254; ; GO:0005254	ion transport; GO:0006811; transport; GO:0006810
-1.98481	FBgn0032105	Borr	Borealin-related		cytokinesis; GO:0000910; mitosis; GO:0007067
-2	FBgn0014949	btn	buttonless	DNA binding; GO:0003677; transcription factor activity; GO:0003700; ; GO:0003700; ; GO:0003700; ; GO:0003677; ; GO:0003677	regulation of transcription from RNA polymerase II promoter; GO:0006357; regulation of transcription, DNA-dependent; GO:0006355	nucleus; GO:0005634
-2.47255	FBgn0025678	CaBP1	CaBP1	protein disulfide isomerase activity; GO:0003756 ; EC:5.3.4.1; ; GO:0003756 ; EC:5.3.4.1; electron transporter activity; GO:0005489; ; GO:0003756 ; EC:5.3.4.1; ; GO:0003756 ; EC:5.3.4.1; ; GO:0005489	electron transport; GO:0006118; protein modification; GO:0006464
-1.60103	FBgn0015610	Caf1	Chromatin assembly factor 1 subunit	chromatin binding; GO:0003682; ; GO:0003682; histone binding; GO:0042393; histone acetyltransferase binding; GO:0035035; ; GO:0035035; histone deacetylase binding; GO:0042826; ; GO:0042826; ; GO:0042393; contributes_to histone lysine N-methyltransferase activity (H3-K27 specific); GO:0046976; contributes_to histone lysine N-methyltransferase activity (H3-K9 specific); GO:0046974; ; GO:0046976; ; …	DNA repair; GO:0006281; DNA replication-dependent nucleosome assembly; GO:0006335; chorion gene amplification; GO:0007307; chromatin silencing; GO:0006342; cytokinesis; GO:0000910; histone acetylation; GO:0016573; histone methylation; GO:0016571; negative regulation of transcription from RNA polymerase II promoter; GO:0000122; nucleosome assembly; GO:0006334; nucleosome mobilization; GO:0042766; …	ESC/E(Z) complex; GO:0035098; Myb complex; GO:0031523; NOT ACF complex; GO:0016590; NURF complex; GO:0016589; chromatin assembly complex; GO:0005678; chromatin remodeling complex; GO:0016585; nucleus; GO:0005634; polytene chromosome; GO:0005700; transcription factor complex; GO:0005667
-1.5042	FBgn0037831	Cap-H2	Chromosome associated protein H2			condensin complex; GO:0000796; nucleus; GO:0005634
-1.54542	FBgn0029093	cathD	cathD	cathepsin D activity; GO:0004192 ; EC:3.4.23.5; ; GO:0004192 ; EC:3.4.23.5; ; GO:0004192 ; EC:3.4.23.5; pepsin A activity; GO:0004194 ; EC:3.4.23.1; ; GO:0004194 ; EC:3.4.23.1	autophagic cell death; GO:0048102; proteolysis; GO:0006508; salivary gland cell autophagic cell death; GO:0035071
-1.76174	FBgn0002022	Catsup	Catecholamines up	metal ion transporter activity; GO:0046873; ; GO:0046873	metal ion transport; GO:0030001; nurse cell to oocyte transport (sensu Insecta); GO:0007300; regulation of catecholamine metabolism; GO:0042069	integral to plasma membrane; GO:0005887
-1.7219	FBgn0011571	caz	cabeza	mRNA binding; GO:0003729; ; GO:0003729; general RNA polymerase II transcription factor activity; GO:0016251; ; GO:0016251	transcription initiation from RNA polymerase II promoter; GO:0006367	nucleus; GO:0005634; transcription factor TFIID complex; GO:0005669
-1.805	FBgn0022943	Cbp20	cap binding protein 20	mRNA binding; GO:0003729; ; GO:0003729; RNA cap binding; GO:0000339; ; GO:0000339; ; GO:0000339	nuclear mRNA splicing, via spliceosome; GO:0000398	nucleus; GO:0005634; snRNA cap binding complex; GO:0005846; spliceosome complex; GO:0005681
-2.06337	FBgn0004106	cdc2	cdc2	ATP binding; GO:0005524; ; GO:0005524; cyclin-dependent protein kinase activity; GO:0004693 ; EC:2.7.1.-; ; GO:0004693 ; EC:2.7.1.-; receptor signaling protein serine/threonine kinase activity; GO:0004702 ; EC:2.7.1.-; protein serine/threonine kinase activity; GO:0004674; protein binding; GO:0005515; ; GO:0004674; ; GO:0004702 ; EC:2.7.1.-; ; GO:0004693 ; EC:2.7.1.-; ; GO:0005515	G1/S transition of mitotic cell cycle; GO:0000082; G2/M transition of mitotic cell cycle; GO:0000086; cell cycle; GO:0007049; cellular physiological process; GO:0050875; hyperphosphorylation of RNA polymerase II; GO:0016245; male meiosis I; GO:0007141; meiotic G2/MI transition; GO:0008315; mitosis; GO:0007067; neuroblast division; GO:0045034; protein amino acid phosphorylation; GO:0006468; regula…	nucleus; GO:0005634
-4.98986	FBgn0000276	CecA1	Cecropin A1		antibacterial humoral response (sensu Protostomia); GO:0006961; autophagic cell death; GO:0048102; defense response to Gram-negative bacteria; GO:0050829; defense response to Gram-positive bacteria; GO:0050830; defense response to bacteria; GO:0042742; defense response to fungi; GO:0050832; salivary gland cell autophagic cell death; GO:0035071	extracellular region; GO:0005576
-4.45677	FBgn0000277	CecA2	Cecropin A2		antibacterial humoral response (sensu Protostomia); GO:0006961; defense response to Gram-negative bacteria; GO:0050829; defense response to Gram-positive bacteria; GO:0050830; defense response to bacteria; GO:0042742; defense response to fungi; GO:0050832	extracellular region; GO:0005576
-2.96905	FBgn0000278	CecB	Cecropin B		antibacterial humoral response (sensu Protostomia); GO:0006961; autophagic cell death; GO:0048102; defense response to Gram-negative bacteria; GO:0050829; defense response to Gram-positive bacteria; GO:0050830; defense response to bacteria; GO:0042742; defense response to fungi; GO:0050832; salivary gland cell autophagic cell death; GO:0035071	extracellular region; GO:0005576
-1.62225	FBgn0032799	CG10166	CG10166	dolichyl-phosphate beta-D-mannosyltransferase activity; GO:0004582 ; EC:2.4.1.83; ; GO:0004582 ; EC:2.4.1.83	carbohydrate metabolism; GO:0005975; protein amino acid glycosylation; GO:0006486	endoplasmic reticulum; GO:0005783
-1.6449	FBgn0034645	CG10320	CG10320	NADH dehydrogenase activity; GO:0003954 ; EC:1.6.99.3; ; GO:0003954 ; EC:1.6.99.3	RNA import into nucleus; GO:0006404; mitochondrial electron transport, NADH to ubiquinone; GO:0006120	respiratory chain complex I (sensu Eukaryota); GO:0005747
-1.55186	FBgn0032699	CG10383	CG10383
-1.55509	FBgn0036277	CG10418	CG10418		nuclear mRNA splicing, via spliceosome; GO:0000398; regulation of alternative nuclear mRNA splicing, via spliceosome; GO:0000381	nucleus; GO:0005634; small nuclear ribonucleoprotein complex; GO:0030532; small nucleolar ribonucleoprotein complex; GO:0005732; snRNP U6; GO:0005688; spliceosome complex; GO:0005681
-1.84038	FBgn0039296	CG10420	CG10420
-1.84805	FBgn0032746	CG10470	CG10470
-1.89474	FBgn0035608	CG10630	CG10630	double-stranded RNA binding; GO:0003725; ; GO:0003725		intracellular; GO:0005622
-1.78139	FBgn0035603	CG10635	CG10635	chaperone binding; GO:0051087; ; GO:0051087	'de novo' protein folding; GO:0006458	prefoldin complex; GO:0016272
-1.6077	FBgn0035592	CG10674	CG10674	molecular function unknown; GO:0005554; ; GO:0005554	biological process unknown; GO:0000004	cellular component unknown; GO:0008372
-1.92652	FBgn0032762	CG10685	CG10685	DNA binding; GO:0003677; nucleic acid binding; GO:0003676; ; GO:0003676; DNA-directed RNA polymerase activity; GO:0003899 ; EC:2.7.7.6; protein dimerization activity; GO:0046983; ; GO:0003899 ; EC:2.7.7.6; ; GO:0003677; ; GO:0046983	mRNA transcription; GO:0009299; transcription from RNA polymerase I promoter; GO:0006360; transcription from RNA polymerase II promoter; GO:0006366	DNA-directed RNA polymerase I complex; GO:0005736
-1.62225	FBgn0036300	CG10688	CG10688	phosphomannomutase activity; GO:0004615 ; EC:5.4.2.8; ; GO:0004615 ; EC:5.4.2.8; ; GO:0004615 ; EC:5.4.2.8	GDP-mannose biosynthesis; GO:0009298	cytoplasm; GO:0005737
-1.64718	FBgn0036314	CG10754	CG10754	zinc ion binding; GO:0008270; ; GO:0008270; RNA splicing factor activity, transesterification mechanism; GO:0031202; ; GO:0031202	nuclear mRNA splicing, via spliceosome; GO:0000398	snRNP U2; GO:0005686; spliceosome complex; GO:0005681
-1.65749	FBgn0031376	CG10908	CG10908	peptidase activity; GO:0008233 ; EC:3.4.-.-; ; GO:0008233 ; EC:3.4.-.-	ER-associated protein catabolism; GO:0030433; misfolded or incompletely synthesized protein catabolism; GO:0006515	endoplasmic reticulum membrane; GO:0005789
-1.63127	FBgn0030521	CG10992	CG10992	cathepsin B activity; GO:0004213 ; EC:3.4.22.1; ; GO:0004213 ; EC:3.4.22.1	autophagic cell death; GO:0048102; proteolysis; GO:0006508; salivary gland cell autophagic cell death; GO:0035071
-1.5966	FBgn0031830	CG11015	CG11015	cytochrome-c oxidase activity; GO:0004129 ; EC:1.9.3.1; ; GO:0004129 ; EC:1.9.3.1; ; GO:0004129 ; EC:1.9.3.1	mitochondrial electron transport, cytochrome c to oxygen; GO:0006123	mitochondrion; GO:0005739; respiratory chain complex IV (sensu Eukaryota); GO:0005751
-1.59992	FBgn0030522	CG11103	CG11103
-1.60436	FBgn0036342	CG11279	CG11279
-1.53794	FBgn0037279	CG1129	CG1129	mannose-1-phosphate guanylyltransferase activity; GO:0004475 ; EC:2.7.7.13; ; GO:0004475 ; EC:2.7.7.13	biosynthesis; GO:0009058; carbohydrate metabolism; GO:0005975
-1.86995	FBgn0031217	CG11377	CG11377	structural molecule activity; GO:0005198; calcium ion binding; GO:0005509; ; GO:0005198; ; GO:0005509
-1.77276	FBgn0029715	CG11444	CG11444
-1.54649	FBgn0031228	CG11455	CG11455	NADH dehydrogenase activity; GO:0003954 ; EC:1.6.99.3; ; GO:0003954 ; EC:1.6.99.3	mitochondrial electron transport, NADH to ubiquinone; GO:0006120	respiratory chain complex I (sensu Eukaryota); GO:0005747
-1.54328	FBgn0039868	CG11563	CG11563
-1.65634	FBgn0036847	CG11577	CG11577
-1.52309	FBgn0037313	CG1161	CG1161			integral to membrane; GO:0016021; membrane; GO:0016020
-1.59549	FBgn0030292	CG11752	CG11752
-1.5042	FBgn0039293	CG11851	CG11851	mannosyltransferase activity; GO:0000030 ; EC:2.4.1.-; ; GO:0000030 ; EC:2.4.1.-	protein amino acid glycosylation; GO:0006486
-1.53688	FBgn0039305	CG11858	CG11858	peptidyl-prolyl cis-trans isomerase activity; GO:0003755 ; EC:5.2.1.8; ; GO:0003755 ; EC:5.2.1.8
-1.52838	FBgn0037652	CG11980	CG11980
-2.04202	FBgn0040534	CG11985	CG11985		nuclear mRNA splicing, via spliceosome; GO:0000398	nucleus; GO:0005634
-1.50943	FBgn0037312	CG11999	CG11999			membrane; GO:0016020
-1.67365	FBgn0035236	CG12004	CG12004
-1.50212	FBgn0033209	CG12107	CG12107
-1.62338	FBgn0032389	CG12314	CG12314
-2.07916	FBgn0037434	CG1249	CG1249	RNA splicing factor activity, transesterification mechanism; GO:0031202; ; GO:0031202	nuclear mRNA splicing, via spliceosome; GO:0000398	small nuclear ribonucleoprotein complex; GO:0030532; small nucleolar ribonucleoprotein complex; GO:0005732; spliceosome complex; GO:0005681
-1.91454	FBgn0033477	CG12918	CG12918			plasma membrane; GO:0005886
-1.59107	FBgn0037061	CG12975	CG12975	molecular function unknown; GO:0005554; ; GO:0005554	biological process unknown; GO:0000004	cellular component unknown; GO:0008372
-1.76418	FBgn0032050	CG13096	CG13096
-1.54328	FBgn0032599	CG13277	CG13277		nuclear mRNA splicing, via spliceosome; GO:0000398	small nucleolar ribonucleoprotein complex; GO:0005732; snRNP U6; GO:0005688
-1.50733	FBgn0035692	CG13298	CG13298	mRNA binding; GO:0003729; ; GO:0003729
-2.13317	FBgn0026879	CG13364	CG13364
-1.53368	FBgn0029529	CG13365	CG13365
-1.56917	FBgn0032035	CG13393	CG13393	oligosaccharyl transferase activity; GO:0004576 ; EC:2.4.1.-; ; GO:0004576 ; EC:2.4.1.-	anti-apoptosis; GO:0006916; negative regulation of apoptosis; GO:0043066; protein amino acid glycosylation; GO:0006486	oligosaccharyl transferase complex; GO:0008250; plasma membrane; GO:0005886
-1.74594	FBgn0040660	CG13551	CG13551
-1.64947	FBgn0039135	CG13603	CG13603
-1.61664	FBgn0031252	CG13690	CG13690	mRNA binding; GO:0003729; nucleic acid binding; GO:0003676; ; GO:0003676; ; GO:0003729; ribonuclease H1 activity; GO:0004524; ; GO:0004524; ; GO:0004524	RNA catabolism; GO:0006401
-2.43682	FBgn0040954	CG13779	CG13779	peptidase activity; GO:0008233 ; EC:3.4.-.-; ; GO:0008233 ; EC:3.4.-.-	proteolysis; GO:0006508	proteasome complex (sensu Eukaryota); GO:0000502
-2.23923	FBgn0040955	CG13790	CG13790
-2.11404	FBgn0033485	CG1381	CG1381	nucleic acid binding; GO:0003676; ; GO:0003676; structural constituent of ribosome; GO:0003735; ; GO:0003735	protein biosynthesis; GO:0006412; protein metabolism; GO:0019538	intracellular; GO:0005622; ribosome; GO:0005840
-1.6077	FBgn0035209	CG13914	CG13914
-1.55079	FBgn0036696	CG14057	CG14057
-1.60659	FBgn0033474	CG1407	CG1407	metal ion binding; GO:0046872; ; GO:0046872
-1.70645	FBgn0036855	CG14084	CG14084
-1.50838	FBgn0031037	CG14207	CG14207
-1.5768	FBgn0031066	CG14235	CG14235	cytochrome-c oxidase activity; GO:0004129 ; EC:1.9.3.1; ; GO:0004129 ; EC:1.9.3.1	electron transport; GO:0006118; oxidative phosphorylation; GO:0006119	respiratory chain complex IV (sensu Eukaryota); GO:0005751
-1.59549	FBgn0029915	CG14434	CG14434
-2.12138	FBgn0033000	CG14464	CG14464	molecular function unknown; GO:0005554; ; GO:0005554	biological process unknown; GO:0000004	cellular component unknown; GO:0008372
-2.13465	FBgn0034245	CG14482	CG14482	ubiquinol-cytochrome-c reductase activity; GO:0008121 ; EC:1.10.2.2; ; GO:0008121 ; EC:1.10.2.2	mitochondrial electron transport, ubiquinol to cytochrome c; GO:0006122	respiratory chain complex III (sensu Eukaryota); GO:0005750
-1.58008	FBgn0034248	CG14483	CG14483
-1.64376	FBgn0062442	CG1458	CG1458
-1.57899	FBgn0037930	CG14715	CG14715	FK506 binding; GO:0005528; ; GO:0005528; peptidyl-prolyl cis-trans isomerase activity; GO:0003755 ; EC:5.2.1.8; ; GO:0003755 ; EC:5.2.1.8	calcium-mediated signaling; GO:0019722; protein folding; GO:0006457; regulation of progression through cell cycle; GO:0000074
-1.51362	FBgn0026089	CG14817	CG14817
-1.51572	FBgn0038437	CG14898	CG14898
-1.72788	FBgn0035541	CG15019	CG15019
-1.87644	FBgn0034399	CG15083	CG15083
-2.07484	FBgn0032732	CG15168	CG15168
-1.56374	FBgn0030013	CG1583	CG1583	calcium ion binding; GO:0005509; ; GO:0005509; phospholipase A2 activity; GO:0004623 ; EC:3.1.1.4; ; GO:0004623 ; EC:3.1.1.4	lipid catabolism; GO:0016042; lipid metabolism; GO:0006629; phospholipid metabolism; GO:0006644	extracellular region; GO:0005576
-1.65864	FBgn0033453	CG1667	CG1667
-1.51257	FBgn0026147	CG16833	CG16833	structural constituent of cytoskeleton; GO:0005200; ; GO:0005200; tubulin-tyrosine ligase activity; GO:0004835 ; EC:6.3.2.25; ; GO:0004835 ; EC:6.3.2.25	protein metabolism; GO:0019538; protein modification; GO:0006464
-1.55401	FBgn0027590	CG16936	CG16936	glutathione transferase activity; GO:0004364 ; EC:2.5.1.18; ; GO:0004364 ; EC:2.5.1.18	defense response; GO:0006952; response to toxin; GO:0009636
-1.68296	FBgn0040754	CG17059	CG17059
-1.70291	FBgn0033089	CG17266	CG17266	peptidyl-prolyl cis-trans isomerase activity; GO:0003755 ; EC:5.2.1.8; ; GO:0003755 ; EC:5.2.1.8	defense response; GO:0006952; nuclear mRNA splicing, via spliceosome; GO:0000398; protein folding; GO:0006457; protein targeting; GO:0006605	small nuclear ribonucleoprotein complex; GO:0030532; spliceosome complex; GO:0005681
-1.53688	FBgn0046763	CG17278	CG17278
-1.64947	FBgn0034877	CG17280	CG17280	cytochrome-c oxidase activity; GO:0004129 ; EC:1.9.3.1; ; GO:0004129 ; EC:1.9.3.1; ; GO:0004129 ; EC:1.9.3.1; ; GO:0004129 ; EC:1.9.3.1	mitochondrial electron transport, cytochrome c to oxygen; GO:0006123	respiratory chain complex IV (sensu Eukaryota); GO:0005751
-1.54435	FBgn0032030	CG17293	CG17293		microtubule severing; GO:0051013	katanin; GO:0008352
-1.5768	FBgn0032596	CG17331	CG17331	endopeptidase activity; GO:0004175; ; GO:0004175	cellular physiological process; GO:0050875; proteolysis; GO:0006508; ubiquitin-dependent protein catabolism; GO:0006511	proteasome core complex (sensu Eukaryota); GO:0005839
-1.52098	FBgn0033035	CG17337	CG17337
-1.83274	FBgn0038462	CG17556	CG17556
-1.54435	FBgn0036312	CG17667	CG17667
-1.95748	FBgn0035423	CG17737	CG17737	translation initiation factor activity; GO:0003743; ; GO:0003743	protein biosynthesis; GO:0006412; translational initiation; GO:0006413
-1.53475	FBgn0033529	CG17765	CG17765	calmodulin binding; GO:0005516; ; GO:0005516; calcium ion binding; GO:0005509; ; GO:0005509	induction of apoptosis; GO:0006917; intracellular signaling cascade; GO:0007242
-1.51047	FBgn0032240	CG17768	CG17768	U6 snRNA binding; GO:0017070; ; GO:0017070	mRNA processing; GO:0006397	nucleus; GO:0005634; ribonucleoprotein complex; GO:0030529; small nucleolar ribonucleoprotein complex; GO:0005732
-1.89343	FBgn0038421	CG17931	CG17931	molecular function unknown; GO:0005554; ; GO:0005554	biological process unknown; GO:0000004	cellular component unknown; GO:0008372
-1.58557	FBgn0032082	CG18088	CG18088
-1.61105	FBgn0030329	CG1837	CG1837	protein disulfide isomerase activity; GO:0003756 ; EC:5.3.4.1; electron transporter activity; GO:0005489; ; GO:0003756 ; EC:5.3.4.1; ; GO:0003756 ; EC:5.3.4.1; ; GO:0005489	electron transport; GO:0006118; protein modification; GO:0006464
-1.54542	FBgn0030351	CG1840	CG1840
-1.55401	FBgn0034428	CG18606	CG18606
-1.76663	FBgn0037468	CG1943	CG1943
-1.51362	FBgn0039690	CG1969	CG1969	glucosamine 6-phosphate N-acetyltransferase activity; GO:0004343 ; EC:2.3.1.4; ; GO:0004343 ; EC:2.3.1.4
-1.93724	FBgn0035271	CG2021	CG2021		nuclear mRNA splicing, via spliceosome; GO:0000398	small nuclear ribonucleoprotein complex; GO:0030532; small nucleolar ribonucleoprotein complex; GO:0005732; snRNP U6; GO:0005688; spliceosome complex; GO:0005681
-1.64832	FBgn0039788	CG2241	CG2241	ATP binding; GO:0005524; ; GO:0005524; ATPase activity; GO:0016887; nucleotide binding; GO:0000166; ; GO:0016887; ; GO:0000166	proteolysis; GO:0006508	proteasome regulatory particle, base subcomplex (sensu Eukaryota); GO:0008540
-1.53475	FBgn0000299	Cg25C	Collagen type IV	structural molecule activity; GO:0005198; extracellular matrix structural constituent; GO:0005201; ; GO:0005198; ; GO:0005201	cytoskeleton organization and biogenesis; GO:0007010; dorsal closure; GO:0007391; phosphate transport; GO:0006817	basement membrane; GO:0005604; collagen type IV; GO:0005587; cytoplasm; GO:0005737
-1.68296	FBgn0034753	CG2852	CG2852	peptidyl-prolyl cis-trans isomerase activity; GO:0003755 ; EC:5.2.1.8; ; GO:0003755 ; EC:5.2.1.8	defense response; GO:0006952; protein folding; GO:0006457; protein targeting; GO:0006605
-1.60659	FBgn0031459	CG2862	CG2862	nucleotide phosphatase activity; GO:0019204; ; GO:0019204; nucleotidase activity; GO:0008252 ; EC:3.1.3.31; ; GO:0008252 ; EC:3.1.3.31
-1.78262	FBgn0051184	CG31184	CG31184	mRNA binding; GO:0003729; ; GO:0003729	nuclear mRNA splicing, via spliceosome; GO:0000398	small nuclear ribonucleoprotein complex; GO:0030532; small nucleolar ribonucleoprotein complex; GO:0005732; snRNP U6; GO:0005688
-1.51047	FBgn0051320	CG31320	CG31320	molecular function unknown; GO:0005554; ; GO:0005554	biological process unknown; GO:0000004	cellular component unknown; GO:0008372
-1.54971	FBgn0032079	CG31886	CG31886
-1.51572	FBgn0029888	CG3192	CG3192	NADH dehydrogenase (ubiquinone) activity; GO:0008137 ; EC:1.6.5.3; NADH dehydrogenase activity; GO:0003954 ; EC:1.6.99.3; ; GO:0008137 ; EC:1.6.5.3; ; GO:0003954 ; EC:1.6.99.3	mitochondrial electron transport, NADH to ubiquinone; GO:0006120	respiratory chain complex I (sensu Eukaryota); GO:0005747
-1.74231	FBgn0031436	CG3214	CG3214	NADH dehydrogenase (ubiquinone) activity; GO:0008137 ; EC:1.6.5.3; ; GO:0008137 ; EC:1.6.5.3; NADH dehydrogenase activity; GO:0003954 ; EC:1.6.99.3; ; GO:0003954 ; EC:1.6.99.3	mitochondrial electron transport, NADH to ubiquinone; GO:0006120	respiratory chain complex I (sensu Eukaryota); GO:0005747
-1.61888	FBgn0052446	CG32446	CG32446	transporter activity; GO:0005215; cation transporter activity; GO:0008324; ; GO:0005215; ; GO:0008324; metal ion binding; GO:0046872; ; GO:0046872	cation transport; GO:0006812; defense response; GO:0006952; ion transport; GO:0006811; metal ion transport; GO:0030001; oxygen and reactive oxygen species metabolism; GO:0006800; transport; GO:0006810
-1.66324	FBgn0052708	CG32708	CG32708
-1.54649	FBgn0032949	CG3305	CG3305			membrane; GO:0016020
-1.54864	FBgn0053213	CG33213	CG33213	nucleic acid binding; GO:0003676; ; GO:0003676; zinc ion binding; GO:0008270; ; GO:0008270	biological process unknown; GO:0000004	nucleus; GO:0005634
-1.95748	FBgn0053307	CG33307	CG33307	molecular function unknown; GO:0005554; ; GO:0005554	biological process unknown; GO:0000004	cellular component unknown; GO:0008372
-1.72309	FBgn0034997	CG3376	CG3376	sphingomyelin phosphodiesterase activity; GO:0004767 ; EC:3.1.4.12; ; GO:0004767 ; EC:3.1.4.12	sphingomyelin catabolism; GO:0006685
-1.51887	FBgn0033100	CG3420	CG3420
-1.53156	FBgn0031229	CG3436	CG3436		nuclear mRNA splicing, via spliceosome; GO:0000398	small nuclear ribonucleoprotein complex; GO:0030532; snRNP U5; GO:0005682
-1.54971	FBgn0029868	CG3446	CG3446	NADH dehydrogenase activity; GO:0003954 ; EC:1.6.99.3; ; GO:0003954 ; EC:1.6.99.3	mitochondrial electron transport, NADH to ubiquinone; GO:0006120	respiratory chain complex I (sensu Eukaryota); GO:0005747
-1.73267	FBgn0027571	CG3523	CG3523	fatty-acid synthase activity; GO:0004312 ; EC:2.3.1.85; hydrolase activity, acting on ester bonds; GO:0016788 ; EC:3.1.-.-; zinc ion binding; GO:0008270; ; GO:0016788 ; EC:3.1.-.-; ; GO:0004312 ; EC:2.3.1.85; ; GO:0008270; alcohol dehydrogenase activity, zinc-dependent; GO:0004024; cofactor binding; GO:0048037; ; GO:0004024; ; GO:0048037	fatty acid biosynthesis; GO:0006633
-1.74594	FBgn0030733	CG3560	CG3560	ubiquinol-cytochrome-c reductase activity; GO:0008121 ; EC:1.10.2.2; ; GO:0008121 ; EC:1.10.2.2; ; GO:0008121 ; EC:1.10.2.2	mitochondrial electron transport, ubiquinol to cytochrome c; GO:0006122	respiratory chain complex III (sensu Eukaryota); GO:0005750
-1.54221	FBgn0029854	CG3566	CG3566	electron transporter activity; GO:0005489; ; GO:0005489
-1.61776	FBgn0035044	CG3663	CG3663
-1.805	FBgn0034802	CG3800	CG3800	nucleic acid binding; GO:0003676; ; GO:0003676; ; GO:0003676
-1.53368	FBgn0031670	CG3887	CG3887	molecular function unknown; GO:0005554; ; GO:0005554	biological process unknown; GO:0000004	cellular component unknown; GO:0008372
-1.51992	FBgn0040396	CG3939	CG3939
-1.71951	FBgn0011824	CG4038	CG4038	rRNA binding; GO:0019843; ; GO:0019843; rRNA pseudouridylation guide activity; GO:0030559; snoRNA binding; GO:0030515; ; GO:0030559; ; GO:0030515	35S primary transcript processing; GO:0006365; rRNA processing; GO:0006364; rRNA pseudouridine synthesis; GO:0031118; ribosome biogenesis; GO:0007046	small nuclear ribonucleoprotein complex; GO:0030532; small nucleolar ribonucleoprotein complex; GO:0005732
-1.75808	FBgn0031256	CG4164	CG4164	unfolded protein binding; GO:0051082; ; GO:0051082	defense response; GO:0006952; protein folding; GO:0006457; response to heat; GO:0009408; response to stress; GO:0006950
-1.9	FBgn0031389	CG4259	CG4259	NOT serine-type endopeptidase activity; GO:0004252 ; EC:3.4.21.-; chymotrypsin activity; GO:0004263 ; EC:3.4.21.1; trypsin activity; GO:0004295 ; EC:3.4.21.4; ; GO:0004252 ; EC:3.4.21.-; ; GO:0004295 ; EC:3.4.21.4; ; GO:0004263 ; EC:3.4.21.1	proteolysis; GO:0006508
-1.50108	FBgn0038771	CG4390	CG4390	hydrolase activity, acting on ester bonds; GO:0016788 ; EC:3.1.-.-; hydrolase activity; GO:0016787 ; EC:3.-.-.-; ; GO:0016787 ; EC:3.-.-.-; ; GO:0016788 ; EC:3.1.-.-
-1.51782	FBgn0035593	CG4603	CG4603
-1.53475	FBgn0035032	CG4692	CG4692	hydrogen-exporting ATPase activity, phosphorylative mechanism; GO:0008553 ; EC:3.6.3.6; ; GO:0008553 ; EC:3.6.3.6; ; GO:0008553 ; EC:3.6.3.6	electron transport; GO:0006118; oxidative phosphorylation; GO:0006119; proton transport; GO:0015992	proton-transporting ATP synthase complex, coupling factor F(o) (sensu Eukaryota); GO:0000276
-1.59881	FBgn0034232	CG4866	CG4866	mRNA binding; GO:0003729; structural constituent of ribosome; GO:0003735; ; GO:0003729; ; GO:0003735	protein biosynthesis; GO:0006412	mitochondrial ribosome; GO:0005761
-1.63014	FBgn0030803	CG4880	CG4880
-1.61776	FBgn0032217	CG4972	CG4972
-1.59218	FBgn0032642	CG5110	CG5110	SH3/SH2 adaptor activity; GO:0005070; ; GO:0005070	phosphorylation; GO:0016310	cellular component unknown; GO:0008372
-1.67365	FBgn0032429	CG5446	CG5446
-1.64604	FBgn0038666	CG5451	CG5451
-1.6529	FBgn0038667	CG5454	CG5454	mRNA binding; GO:0003729; zinc ion binding; GO:0008270; ; GO:0008270; ; GO:0003729	nuclear mRNA splicing, via spliceosome; GO:0000398; regulation of alternative nuclear mRNA splicing, via spliceosome; GO:0000381	nucleus; GO:0005634; snRNP U1; GO:0005685; snRNP U11; GO:0005692
-1.60882	FBgn0032200	CG5676	CG5676
-1.59328	FBgn0032197	CG5694	CG5694
-1.61328	FBgn0038863	CG5802	CG5802	UDP-galactose transporter activity; GO:0005459; ; GO:0005459	carbohydrate metabolism; GO:0005975; carbohydrate transport; GO:0008643
-1.79751	FBgn0028894	CG5869	CG5869	actin binding; GO:0003779; ; GO:0003779; structural constituent of cytoskeleton; GO:0005200; ; GO:0005200	ectoderm development; GO:0007398; gliogenesis; GO:0042063	intracellular; GO:0005622
-1.77769	FBgn0025700	CG5885	CG5885		cotranslational protein targeting to membrane; GO:0006613; intracellular protein transport; GO:0006886	integral to endoplasmic reticulum membrane; GO:0030176; integral to membrane; GO:0016021; signal recognition particle (sensu Eukaryota); GO:0005786; translocon complex; GO:0005784
-1.6783	FBgn0036998	CG5969	CG5969
-1.77645	FBgn0036182	CG6084	CG6084	aldehyde reductase activity; GO:0004032 ; EC:1.1.1.21; ; GO:0004032 ; EC:1.1.1.21
-1.63014	FBgn0032453	CG6180	CG6180	kinase inhibitor activity; GO:0019210; ; GO:0019210; phosphatidylethanolamine binding; GO:0008429; ; GO:0008429	signal transduction; GO:0007165
-1.77031	FBgn0037807	CG6293	CG6293	L-ascorbate:sodium symporter activity; GO:0008520; ; GO:0008520	nucleobase, nucleoside, nucleotide and nucleic acid metabolism; GO:0006139; nucleobase, nucleoside, nucleotide and nucleic acid transport; GO:0015931	membrane; GO:0016020
-1.68763	FBgn0036121	CG6310	CG6310
-1.69349	FBgn0032643	CG6453	CG6453	calcium ion binding; GO:0005509; ; GO:0005509; alpha-glucosidase activity; GO:0004558 ; EC:3.2.1.20; ; GO:0004558 ; EC:3.2.1.20	signal transduction; GO:0007165	alpha-glucosidase II complex; GO:0017177
-1.50004	FBgn0034259	CG6459	CG6459		defense response to bacteria; GO:0042742	mitochondrial matrix; GO:0005759; mitochondrion; GO:0005739
-1.58227	FBgn0047038	CG6463	CG6463	NADH dehydrogenase (ubiquinone) activity; GO:0008137 ; EC:1.6.5.3; ; GO:0008137 ; EC:1.6.5.3; NADH dehydrogenase activity; GO:0003954 ; EC:1.6.99.3; ; GO:0003954 ; EC:1.6.99.3	mitochondrial electron transport, NADH to ubiquinone; GO:0006120	respiratory chain complex I (sensu Eukaryota); GO:0005747
-1.76052	FBgn0036710	CG6479	CG6479
-1.65405	FBgn0035675	CG6610	CG6610		nuclear mRNA splicing, via spliceosome; GO:0000398	small nuclear ribonucleoprotein complex; GO:0030532; small nucleolar ribonucleoprotein complex; GO:0005732; snRNP U6; GO:0005688; spliceosome complex; GO:0005681
-1.59438	FBgn0032298	CG6724	CG6724
-1.65979	FBgn0036478	CG6854	CG6854	transcription factor activity; GO:0003700; ; GO:0003700; CTP synthase activity; GO:0003883 ; EC:6.3.4.2; ; GO:0003883 ; EC:6.3.4.2	pyrimidine base metabolism; GO:0006206; pyrimidine nucleotide biosynthesis; GO:0006221
-1.50733	FBgn0036488	CG6878	CG6878
-1.56917	FBgn0038989	CG6937	CG6937	mRNA binding; GO:0003729; ; GO:0003729
-1.66671	FBgn0037097	CG7181	CG7181	cytochrome-c oxidase activity; GO:0004129 ; EC:1.9.3.1; ; GO:0004129 ; EC:1.9.3.1	mitochondrial electron transport, cytochrome c to oxygen; GO:0006123	respiratory chain complex IV (sensu Eukaryota); GO:0005751
-1.55833	FBgn0031977	CG7380	CG7380	DNA binding; GO:0003677; ; GO:0003677	biological process unknown; GO:0000004	nucleus; GO:0005634
-1.80625	FBgn0036745	CG7484	CG7484
-1.58227	FBgn0036728	CG7580	CG7580	ubiquinol-cytochrome-c reductase activity; GO:0008121 ; EC:1.10.2.2; ubiquinone binding; GO:0048039; ; GO:0008121 ; EC:1.10.2.2; ; GO:0048039; ; GO:0008121 ; EC:1.10.2.2	mitochondrial electron transport, ubiquinol to cytochrome c; GO:0006122	respiratory chain complex III (sensu Eukaryota); GO:0005750
-2.12727	FBgn0039687	CG7593	CG7593
-2.23303	FBgn0033548	CG7637	CG7637
-2.25168	FBgn0038608	CG7670	CG7670	nucleic acid binding; GO:0003676; ; GO:0003676; 3'-5' exonuclease activity; GO:0008408; ; GO:0008408		intracellular; GO:0005622
-1.52309	FBgn0033570	CG7712	CG7712	NADH dehydrogenase (ubiquinone) activity; GO:0008137 ; EC:1.6.5.3; ; GO:0008137 ; EC:1.6.5.3; NADH dehydrogenase activity; GO:0003954 ; EC:1.6.99.3; ; GO:0003954 ; EC:1.6.99.3	mitochondrial electron transport, NADH to ubiquinone; GO:0006120	respiratory chain complex I (sensu Eukaryota); GO:0005747
-1.62338	FBgn0032025	CG7778	CG7778
-1.92519	FBgn0037552	CG7800	CG7800	receptor activity; GO:0004872; ; GO:0004872	cell adhesion; GO:0007155; cell surface receptor linked signal transduction; GO:0007166; defense response; GO:0006952; signal transduction; GO:0007165; transmission of nerve impulse; GO:0019226
-1.99585	FBgn0039714	CG7816	CG7816	metal ion transporter activity; GO:0046873; ; GO:0046873	metal ion transport; GO:0030001	integral to membrane; GO:0016021
-1.76174	FBgn0032015	CG7830	CG7830	transferase activity, transferring glycosyl groups; GO:0016757 ; EC:2.4.-.-; transferase activity; GO:0016740 ; EC:2.-.-.-; electron transporter activity; GO:0005489; ; GO:0016740 ; EC:2.-.-.-; ; GO:0016757 ; EC:2.4.-.-; ; GO:0005489	electron transport; GO:0006118; protein metabolism; GO:0019538; protein modification; GO:0006464
-1.62001	FBgn0033059	CG7845	CG7845
-1.59438	FBgn0032012	CG7870	CG7870	dolichyl-phosphate beta-glucosyltransferase activity; GO:0004581 ; EC:2.4.1.117; ; GO:0004581 ; EC:2.4.1.117	carbohydrate metabolism; GO:0005975; protein amino acid glycosylation; GO:0006486
-1.5768	FBgn0039735	CG7911	CG7911	nucleic acid binding; GO:0003676; ; GO:0003676		nucleus; GO:0005634
-1.59328	FBgn0033393	CG8029	CG8029	hydrogen:potassium-exchanging ATPase activity; GO:0008900 ; EC:3.6.3.10; ; GO:0008900 ; EC:3.6.3.10; hydrogen-transporting ATP synthase activity, rotational mechanism; GO:0046933; hydrogen-transporting ATPase activity, rotational mechanism; GO:0046961; ; GO:0046933; ; GO:0046961	ATP synthesis coupled proton transport; GO:0015986	hydrogen:potassium-exchanging ATPase complex; GO:0005889; proton-transporting two-sector ATPase complex; GO:0016469
-1.5252	FBgn0033350	CG8237	CG8237
-1.78262	FBgn0037718	CG8286	CG8286	protein kinase inhibitor activity; GO:0004860; ; GO:0004860	cytokine and chemokine mediated signaling pathway; GO:0019221; defense response; GO:0006952
-1.55833	FBgn0033906	CG8331	CG8331	small GTPase regulator activity; GO:0005083; ; GO:0005083	cell proliferation; GO:0008283
-1.6358	FBgn0037756	CG8507	CG8507
-1.92252	FBgn0035763	CG8602	CG8602	transporter activity; GO:0005215; ; GO:0005215	cation transport; GO:0006812; extracellular transport; GO:0006858; ion transport; GO:0006811; transport; GO:0006810	integral to membrane; GO:0016021
-1.65749	FBgn0031988	CG8668	CG8668	transferase activity, transferring glycosyl groups; GO:0016757 ; EC:2.4.-.-; ; GO:0016757 ; EC:2.4.-.-; UDP-galactose:beta-N-acetylglucosamine beta-1,3-galactosyltransferase activity; GO:0008499; ; GO:0008499	protein amino acid glycosylation; GO:0006486	membrane; GO:0016020
-1.54435	FBgn0031684	CG8680	CG8680	NADH dehydrogenase (ubiquinone) activity; GO:0008137 ; EC:1.6.5.3; ; GO:0008137 ; EC:1.6.5.3; NADH dehydrogenase activity; GO:0003954 ; EC:1.6.99.3; ; GO:0003954 ; EC:1.6.99.3	mitochondrial electron transport, NADH to ubiquinone; GO:0006120	respiratory chain complex I (sensu Eukaryota); GO:0005747
-1.59881	FBgn0033754	CG8816	CG8816
-2.16445	FBgn0033691	CG8860	CG8860	protein translocase activity; GO:0015450; protein transporter activity; GO:0008565; ; GO:0008565; ; GO:0008565; ; GO:0015450	SRP-dependent cotranslational protein targeting to membrane, translocation; GO:0006616; protein transport; GO:0015031; vesicle-mediated transport; GO:0016192	integral to endoplasmic reticulum membrane; GO:0030176; translocon complex; GO:0005784
-1.60214	FBgn0030802	CG9099	CG9099
-1.58008	FBgn0032511	CG9306	CG9306	NADH dehydrogenase (ubiquinone) activity; GO:0008137 ; EC:1.6.5.3; NADH dehydrogenase activity; GO:0003954 ; EC:1.6.99.3; ; GO:0008137 ; EC:1.6.5.3; ; GO:0003954 ; EC:1.6.99.3	mitochondrial electron transport, NADH to ubiquinone; GO:0006120	respiratory chain complex I (sensu Eukaryota); GO:0005747
-1.74715	FBgn0034564	CG9344	CG9344		nuclear mRNA splicing, via spliceosome; GO:0000398	small nuclear ribonucleoprotein complex; GO:0030532; small nucleolar ribonucleoprotein complex; GO:0005732; snRNP U6; GO:0005688; spliceosome complex; GO:0005681
-2.43176	FBgn0034438	CG9416	CG9416
-1.84293	FBgn0031822	CG9548	CG9548
-1.55617	FBgn0040529	CG9603	CG9603	cytochrome-c oxidase activity; GO:0004129 ; EC:1.9.3.1; electron transporter activity; GO:0005489; ; GO:0004129 ; EC:1.9.3.1; ; GO:0004129 ; EC:1.9.3.1; ; GO:0005489	electron transport; GO:0006118; mitochondrial electron transport, cytochrome c to oxygen; GO:0006123	respiratory chain complex IV (sensu Eukaryota); GO:0005751
-1.85832	FBgn0036667	CG9669	CG9669	molecular function unknown; GO:0005554; ; GO:0005554	biological process unknown; GO:0000004	cellular component unknown; GO:0008372
-2.48975	FBgn0030765	CG9742	CG9742	RNA splicing factor activity, transesterification mechanism; GO:0031202; ; GO:0031202	nuclear mRNA splicing, via spliceosome; GO:0000398; spliceosome assembly; GO:0000245	small nuclear ribonucleoprotein complex; GO:0030532; small nucleolar ribonucleoprotein complex; GO:0005732; spliceosome complex; GO:0005681
-1.52309	FBgn0037635	CG9837	CG9837
-1.59107	FBgn0030740	CG9917	CG9917
-1.90396	FBgn0038196	CG9922	CG9922
-1.64718	FBgn0029709	CHOp24	CHOp24		transport; GO:0006810	COPI vesicle coat; GO:0030126
-1.74715	FBgn0010314	Cks30A	Cyclin-dependent kinase subunit 30A	cyclin-dependent protein kinase activity; GO:0004693 ; EC:2.7.1.-; protein serine/threonine kinase activity; GO:0004674; cyclin-dependent protein kinase regulator activity; GO:0016538 ; EC:2.7.1.-; protein binding; GO:0005515; ; GO:0004674; ; GO:0004693 ; EC:2.7.1.-; ; GO:0016538 ; EC:2.7.1.-; ; GO:0005515; ; GO:0016538 ; EC:2.7.1.-; ; GO:0005515	positive regulation of mitotic metaphase/anaphase transition; GO:0045842; protein amino acid phosphorylation; GO:0006468; regulation of progression through cell cycle; GO:0000074
-1.50733	FBgn0024814	Clc	Clathrin light chain	neurotransmitter transporter activity; GO:0005326; ; GO:0005326	intracellular protein transport; GO:0006886; neurotransmitter secretion; GO:0007269; neurotransmitter transport; GO:0006836; receptor mediated endocytosis; GO:0006898; synaptic vesicle coating; GO:0016183	clathrin coat of coated pit; GO:0030132; clathrin vesicle coat; GO:0030125; coated pit; GO:0005905; coated vesicle; GO:0030135; synaptic vesicle; GO:0008021
-1.55509	FBgn0000339	cni	cornichon	protein binding; GO:0005515; receptor binding; GO:0005102; ; GO:0005102; ; GO:0005515	ER to Golgi transport; GO:0006888; anterior/posterior pattern formation; GO:0009952; bicoid mRNA localization; GO:0045450; blastoderm segmentation; GO:0007350; dorsal appendage formation; GO:0046843; dorsal/ventral axis determination, follicular epithelium (sensu Insecta); GO:0008069; dorsal/ventral axis specification; GO:0009950; dorsal/ventral pattern formation; GO:0009953; establishment of ooc…	integral to plasma membrane; GO:0005887
-1.58008	FBgn0019624	CoVa	Cytochrome c oxidase subunit Va	cytochrome-c oxidase activity; GO:0004129 ; EC:1.9.3.1; ; GO:0004129 ; EC:1.9.3.1; ; GO:0004129 ; EC:1.9.3.1; ; GO:0004129 ; EC:1.9.3.1	electron transport; GO:0006118; mitochondrial electron transport, cytochrome c to oxygen; GO:0006123	mitochondrial inner membrane; GO:0005743; respiratory chain complex IV (sensu Eukaryota); GO:0005751
-1.54328	FBgn0013770	Cp1	Cysteine proteinase-1	nucleic acid binding; GO:0003676; cathepsin L activity; GO:0004217 ; EC:3.4.22.15; ; GO:0003676; ; GO:0004217 ; EC:3.4.22.15; ; GO:0004217 ; EC:3.4.22.15	autophagic cell death; GO:0048102; protein catabolism; GO:0030163; proteolysis; GO:0006508; regulation of transcription, DNA-dependent; GO:0006355; salivary gland cell autophagic cell death; GO:0035071	lysosome; GO:0005764
-1.59328	FBgn0005585	Crc	Calreticulin	calcium ion binding; GO:0005509; unfolded protein binding; GO:0051082; ; GO:0005509; ; GO:0005509; ; GO:0051082	central nervous system development; GO:0007417; exocytosis; GO:0006887; intracellular protein transport; GO:0006886; olfactory behavior; GO:0042048; peripheral nervous system development; GO:0007422; protein folding; GO:0006457	endoplasmic reticulum lumen; GO:0005788
-1.55401	FBgn0028835	CSN8	CSN8			signalosome complex; GO:0008180
-1.56699	FBgn0000405	CycB	Cyclin B	kinase activator activity; GO:0019209; cyclin-dependent protein kinase regulator activity; GO:0016538 ; EC:2.7.1.-; ; GO:0016538 ; EC:2.7.1.-; ; GO:0019209; ; GO:0016538 ; EC:2.7.1.-; ; GO:0016538 ; EC:2.7.1.-	G2/M transition of mitotic cell cycle; GO:0000086; attachment of spindle microtubules to kinetochore; GO:0008608; cellular physiological process; GO:0050875; cytokinesis; GO:0000910; cytokinesis after mitosis; GO:0000281; embryonic development (sensu Insecta); GO:0001700; mitotic anaphase B; GO:0000092; mitotic chromosome movement towards spindle pole; GO:0007079; regulation of progression throug…	chromosome, pericentric region; GO:0000775; cytoplasm; GO:0005737; nuclear cyclin-dependent protein kinase holoenzyme complex; GO:0019908; pole plasm; GO:0045495; spindle; GO:0005819
-1.53156	FBgn0004432	Cyp1	Cyclophilin 1	peptidyl-prolyl cis-trans isomerase activity; GO:0003755 ; EC:5.2.1.8; ; GO:0003755 ; EC:5.2.1.8; cyclin-dependent protein kinase regulator activity; GO:0016538 ; EC:2.7.1.-; ; GO:0003755 ; EC:5.2.1.8; ; GO:0016538 ; EC:2.7.1.-	autophagic cell death; GO:0048102; defense response; GO:0006952; protein folding; GO:0006457; protein targeting; GO:0006605; salivary gland cell autophagic cell death; GO:0035071	cytoplasm; GO:0005737; cytosol; GO:0005829; nuclear cyclin-dependent protein kinase holoenzyme complex; GO:0019908; transcription elongation factor complex b; GO:0008024
-1.58887	FBgn0015031	cype	cyclope	cytochrome-c oxidase activity; GO:0004129 ; EC:1.9.3.1; ; GO:0004129 ; EC:1.9.3.1; ; GO:0004129 ; EC:1.9.3.1	mitochondrial electron transport, cytochrome c to oxygen; GO:0006123	respiratory chain complex IV (sensu Eukaryota); GO:0005751
-1.72548	FBgn0010316	dap	dacapo	cyclin-dependent protein kinase inhibitor activity; GO:0004861; ; GO:0004861; ; GO:0004861; ; GO:0004861	G1/S transition of mitotic cell cycle; GO:0000082; cell cycle arrest; GO:0007050; maintenance of oocyte identity (sensu Insecta); GO:0016350; negative regulation of progression through cell cycle; GO:0045786; negative regulation of protein amino acid dephosphorylation; GO:0035308; oogenesis (sensu Insecta); GO:0009993; regulation of cyclin dependent protein kinase activity; GO:0000079; regulation…	nucleus; GO:0005634
-2.03778	FBgn0000426	DebB	Developmental embryonic B	RNA splicing factor activity, transesterification mechanism; GO:0031202; ; GO:0031202	nuclear mRNA splicing, via spliceosome; GO:0000398	small nuclear ribonucleoprotein complex; GO:0030532; small nucleolar ribonucleoprotein complex; GO:0005732; spliceosome complex; GO:0005681
-1.53901	FBgn0043044	desat1	desat1	stearoyl-CoA 9-desaturase activity; GO:0004768 ; EC:1.14.19.1; ; GO:0004768 ; EC:1.14.19.1; ; GO:0004768 ; EC:1.14.19.1; iron ion binding; GO:0005506; ; GO:0005506	fatty acid biosynthesis; GO:0006633	endoplasmic reticulum; GO:0005783; membrane; GO:0016020
-1.67714	FBgn0022893	Df31	Decondensation factor 31	histone binding; GO:0042393; ; GO:0042393	establishment and/or maintenance of chromatin architecture; GO:0006325; nucleosome assembly; GO:0006334	chromatin; GO:0000785
-1.56482	FBgn0011762	DNApol-alpha50	DNA polymerase alpha 50kD	nucleic acid binding; GO:0003676; DNA primase activity; GO:0003896 ; EC:2.7.7.-; ; GO:0003676; alpha DNA polymerase activity; GO:0003889; ; GO:0003889; ; GO:0003896 ; EC:2.7.7.-; ; GO:0003889; ; GO:0003889	DNA replication; GO:0006260; DNA replication, synthesis of RNA primer; GO:0006269	alpha DNA polymerase:primase complex; GO:0005658
-1.50525	FBgn0022338	dnk	deoxyribonucleoside kinase	ATP binding; GO:0005524; ; GO:0005524; deoxynucleoside kinase activity; GO:0019136 ; EC:2.7.1.145; ; GO:0019136 ; EC:2.7.1.145; nucleotide kinase activity; GO:0019201; ; GO:0019201; ; GO:0019136 ; EC:2.7.1.145; thymidine kinase activity; GO:0004797 ; EC:2.7.1.21; ; GO:0004797 ; EC:2.7.1.21; phosphotransferase activity, alcohol group as acceptor; GO:0016773 ; EC:2.7.1.-; ; GO:0016773 ; EC:2.7.1.-	TMP biosynthesis; GO:0006230; nucleoside diphosphate phosphorylation; GO:0006165; phosphorylation; GO:0016310; pyrimidine base metabolism; GO:0006206	mitochondrion; GO:0005739
-1.70409	FBgn0013349	dUTPase	Deoxyuridine triphosphatase	dUTP diphosphatase activity; GO:0004170 ; EC:3.6.1.23; ; GO:0004170 ; EC:3.6.1.23; ; GO:0004170 ; EC:3.6.1.23	dUTP metabolism; GO:0046080; nucleobase, nucleoside, nucleotide and nucleic acid metabolism; GO:0006139
-1.78386	FBgn0032198	eEF1delta	eEF1delta	guanyl-nucleotide exchange factor activity; GO:0005085; translation elongation factor activity; GO:0003746; ; GO:0003746; ; GO:0003746; ; GO:0005085	translational elongation; GO:0006414	eukaryotic translation elongation factor 1 complex; GO:0005853
-1.52203	FBgn0033483	egr	eiger	tumor necrosis factor receptor binding; GO:0005164; protein binding; GO:0005515; ; GO:0005164; ; GO:0005164; ; GO:0005515; ; GO:0005164	JNK cascade; GO:0007254; apoptosis; GO:0006915; immune response; GO:0006955; induction of apoptosis; GO:0006917; response to pathogenic bacteria; GO:0009618	membrane; GO:0016020
-1.51047	FBgn0023213	eIF-4G	Eukaryotic-initiation-factor-4G	mRNA binding; GO:0003729; translation initiation factor activity; GO:0003743; ; GO:0003729; ; GO:0003743	regulation of translation; GO:0006445; regulation of translational initiation; GO:0006446; translational initiation; GO:0006413	cytosol; GO:0005829; eukaryotic translation initiation factor 4F complex; GO:0016281
-1.54756	FBgn0034967	eIF-5A	eIF-5A	translation initiation factor activity; GO:0003743; translation regulator activity; GO:0045182; ; GO:0003743; ; GO:0045182	autophagic cell death; GO:0048102; salivary gland cell autophagic cell death; GO:0035071; translational initiation; GO:0006413	cytosol; GO:0005829
-1.68413	FBgn0026585	Ent2	Equilibrative nucleoside transporter 2	equilibrative nucleoside transporter, nitrobenzyl-thioinosine-insensitive activity; GO:0015397; ; GO:0015397	nucleobase, nucleoside, nucleotide and nucleic acid metabolism; GO:0006139; nucleobase, nucleoside, nucleotide and nucleic acid transport; GO:0015931	membrane; GO:0016020
-1.55833	FBgn0027496	epsilonCOP	epsilonCOP	protein binding; GO:0005515; ; GO:0005515	retrograde transport, Golgi to ER; GO:0006890	COPI vesicle coat; GO:0030126
-1.62338	FBgn0033663	ERp60	ERp60	protein disulfide isomerase activity; GO:0003756 ; EC:5.3.4.1; electron transporter activity; GO:0005489; ; GO:0003756 ; EC:5.3.4.1; ; GO:0005489; ; GO:0003756 ; EC:5.3.4.1	electron transport; GO:0006118; protein folding; GO:0006457; protein modification; GO:0006464	endoplasmic reticulum; GO:0005783
-1.62225	FBgn0025832	Fen1	Flap endonuclease 1	DNA binding; GO:0003677; nucleic acid binding; GO:0003676; endonuclease activity; GO:0004519; flap endonuclease activity; GO:0048256; ; GO:0003676; exodeoxyribonuclease activity; GO:0004529; ; GO:0004529; ; GO:0004519; ; GO:0048256; ; GO:0003677	DNA repair; GO:0006281; DNA replication; GO:0006260	nucleus; GO:0005634
-1.58557	FBgn0003062	Fib	Fibrillarin	mRNA binding; GO:0003729; ; GO:0003729; ; GO:0003729	35S primary transcript processing; GO:0006365; RNA processing; GO:0006396; rRNA metabolism; GO:0016072	dense fibrillar component; GO:0001651; small nuclear ribonucleoprotein complex; GO:0030532; small nucleolar ribonucleoprotein complex; GO:0005732
-1.62902	FBgn0013954	FK506-bp2	FK506-binding protein 2	FK506 binding; GO:0005528; ; GO:0005528; peptidyl-prolyl cis-trans isomerase activity; GO:0003755 ; EC:5.2.1.8; ; GO:0003755 ; EC:5.2.1.8; ; GO:0005528; ; GO:0003755 ; EC:5.2.1.8	protein folding; GO:0006457	cytoplasm; GO:0005737
-1.52626	FBgn0000719	fog	folded gastrulation		gastrulation; GO:0007369; mesoderm development; GO:0007498; posterior midgut invagination; GO:0007374; regulation of cell shape; GO:0008360; regulation of development, heterochronic; GO:0040034; salivary gland morphogenesis; GO:0007435; terminal region determination; GO:0007362; torso signaling pathway; GO:0008293; ventral furrow formation; GO:0007370	extracellular region; GO:0005576
-1.50316	FBgn0004176	gammaTub23C	gamma-Tubulin at 23C	GTP binding; GO:0005525; ; GO:0005525; structural constituent of cytoskeleton; GO:0005200; guanyl nucleotide binding; GO:0019001; ; GO:0019001; tubulin binding; GO:0015631; ; GO:0005200; GTPase activity; GO:0003924; ; GO:0003924; ; GO:0019001; ; GO:0015631; ; GO:0005200; ; GO:0005525	cell motility; GO:0006928; chromosome segregation; GO:0007059; intracellular protein transport; GO:0006886; microtubule polymerization; GO:0046785; microtubule-based movement; GO:0007018; microtubule-based process; GO:0007017; mitosis; GO:0007067	gamma-tubulin small complex; GO:0008275; microtubule; GO:0005874; microtubule organizing center; GO:0005815; tubulin; GO:0045298
-1.8226	FBgn0004921	Ggamma1	G protein gamma 1	signal transducer activity; GO:0004871; GTPase activity; GO:0003924; ; GO:0003924; ; GO:0004871	G-protein coupled receptor protein signaling pathway; GO:0007186; actin filament organization; GO:0007015; apical protein localization; GO:0045176; cell adhesion; GO:0007155; regulation of cell shape; GO:0008360	heterotrimeric G-protein complex; GO:0005834
-1.56591	FBgn0039562	Gp93	Glycoprotein 93	ATP binding; GO:0005524; ; GO:0005524; unfolded protein binding; GO:0051082; ; GO:0051082	defense response; GO:0006952; protein complex assembly; GO:0006461; protein folding; GO:0006457; response to stress; GO:0006950
-1.67365	FBgn0014857	His3.3A	Histone H3.3A	DNA binding; GO:0003677; ; GO:0003677	cell adhesion; GO:0007155; chromatin assembly or disassembly; GO:0006333; nucleosome assembly; GO:0006334; regulation of cell shape; GO:0008360	nucleosome; GO:0000786; nucleus; GO:0005634
-1.62676	FBgn0004828	His3.3B	Histone H3.3B	DNA binding; GO:0003677; ; GO:0003677	chromatin assembly or disassembly; GO:0006333	nucleosome; GO:0000786
-2.15099	FBgn0004362	HmgD	High mobility group protein D	AT DNA binding; GO:0003680; ; GO:0003680; DNA bending activity; GO:0008301; ; GO:0008301; ; GO:0008301	establishment and/or maintenance of chromatin architecture; GO:0006325; regulation of transcription, DNA-dependent; GO:0006355	colocalizes_with nuclear chromatin; GO:0000790
-2.41664	FBgn0015393	hoip	hoi-polloi	mRNA binding; GO:0003729; structural constituent of ribosome; GO:0003735; ; GO:0003735; ; GO:0003729	nervous system development; GO:0007399; nuclear mRNA splicing, via spliceosome; GO:0000398; peripheral nervous system development; GO:0007422; protein biosynthesis; GO:0006412	nucleus; GO:0005634; ribosome; GO:0005840; small nuclear ribonucleoprotein complex; GO:0030532; spliceosome complex; GO:0005681
-1.73989	FBgn0004838	Hrb27C	Heterogeneous nuclear ribonucleoprotein at 27C	single-stranded DNA binding; GO:0003697; mRNA binding; GO:0003729; ; GO:0003729; ; GO:0003697; ; GO:0003729; ; GO:0003729	RNA localization; GO:0006403; mRNA processing; GO:0006397; regulation of pole plasm oskar mRNA localization; GO:0007317	NOT nucleolus; GO:0005730; nucleoplasm; GO:0005654; ribonucleoprotein complex; GO:0030529
-1.73748	FBgn0001215	Hrb98DE	Heterogeneous nuclear ribonucleoprotein at 98DE	mRNA binding; GO:0003729; ; GO:0003729; ; GO:0003729	RNA localization; GO:0006403; mRNA processing; GO:0006397	heterogeneous nuclear ribonucleoprotein complex; GO:0030530; ribonucleoprotein complex; GO:0030529
-1.75808	FBgn0010389	htl	heartless	ATP binding; GO:0005524; ; GO:0005524; fibroblast growth factor receptor activity; GO:0005007; ; GO:0005007; ; GO:0005007; protein-tyrosine kinase activity; GO:0004713 ; EC:2.7.1.112; ; GO:0004713 ; EC:2.7.1.112; ; GO:0005007; ; GO:0005007; ; GO:0004713 ; EC:2.7.1.112	cardioblast differentiation; GO:0010002; cell migration; GO:0016477; cell proliferation; GO:0008283; central nervous system development; GO:0007417; ectoderm development; GO:0007398; endoderm development; GO:0007492; endodermal cell fate determination; GO:0007493; fibroblast growth factor receptor signaling pathway; GO:0008543; gastrulation; GO:0007369; germ cell migration; GO:0008354; glial cell…	integral to membrane; GO:0016021; plasma membrane; GO:0005886
-1.59328	FBgn0019972	Ice	Ice	caspase activity; GO:0030693; ; GO:0030693; ; GO:0030693; ; GO:0030693; ; GO:0030693	apoptosis; GO:0006915; proteolysis; GO:0006508; regulation of retinal programmed cell death; GO:0046668	caspase complex; GO:0008303
-1.69819	FBgn0044047	Ilp6	Ilp6	insulin receptor binding; GO:0005158; ; GO:0005158	insulin receptor signaling pathway; GO:0008286	extracellular region; GO:0005576
-1.5305	FBgn0040309	Jafrac1	thioredoxin peroxidase 1	peroxidase activity; GO:0004601 ; EC:1.11.1.7; antioxidant activity; GO:0016209; thioredoxin peroxidase activity; GO:0008379 ; EC:1.11.1.-; NOT glutathione peroxidase activity; GO:0004602 ; EC:1.11.1.9; ; GO:0008379 ; EC:1.11.1.-; ; GO:0004601 ; EC:1.11.1.7; ; GO:0016209; ; GO:0008379 ; EC:1.11.1.-; ; GO:0004602 ; EC:1.11.1.9; ; GO:0016209; ; GO:0008379 ; EC:1.11.1.-	cell redox homeostasis; GO:0045454; defense response; GO:0006952; oxygen and reactive oxygen species metabolism; GO:0006800	cytosol; GO:0005829
-1.51992	FBgn0001281	janB	janus B	molecular function unknown; GO:0005554; ; GO:0005554	sex differentiation; GO:0007548	cellular component unknown; GO:0008372
-1.60214	FBgn0022268	KdelR	KDEL receptor	KDEL sequence binding; GO:0005046; ; GO:0005046; receptor activity; GO:0004872; ; GO:0004872; ; GO:0005046; ; GO:0005046	exocytosis; GO:0006887; intra-Golgi transport; GO:0006891; protein retention in ER; GO:0006621; protein transport; GO:0015031; retrograde transport, Golgi to ER; GO:0006890	endoplasmic reticulum; GO:0005783; integral to membrane; GO:0016021; trans-Golgi network transport vesicle; GO:0030140
-1.56808	FBgn0001491	l(1)10Bb	lethal (1) 10Bb	transcription regulator activity; GO:0030528; ; GO:0030528		nucleus; GO:0005634
-1.50838	FBgn0027259	l(1)G0237	lethal (1) G0237
-1.70055	FBgn0028327	l(1)G0320	lethal (1) G0320	calcium ion binding; GO:0005509; ; GO:0005509; signal sequence binding; GO:0005048; ; GO:0005048	protein biosynthesis; GO:0006412; protein targeting; GO:0006605; vesicle-mediated transport; GO:0016192	signal recognition particle receptor complex; GO:0005785
-1.65979	FBgn0010590	l(2)05070	lethal (2) 05070	endopeptidase activity; GO:0004175; ; GO:0004175	proteolysis; GO:0006508; ubiquitin-dependent protein catabolism; GO:0006511	proteasome core complex (sensu Eukaryota); GO:0005839
-1.69584	FBgn0010612	l(2)06225	lethal (2) 06225	hydrogen-exporting ATPase activity, phosphorylative mechanism; GO:0008553 ; EC:3.6.3.6; ; GO:0008553 ; EC:3.6.3.6; ; GO:0008553 ; EC:3.6.3.6; hydrogen-transporting ATP synthase activity, rotational mechanism; GO:0046933; hydrogen-transporting ATPase activity, rotational mechanism; GO:0046961; ; GO:0046933; ; GO:0046961	ATP synthesis coupled proton transport; GO:0015986; electron transport; GO:0006118; oxidative phosphorylation; GO:0006119; proton transport; GO:0015992	proton-transporting ATP synthase complex, coupling factor F(o) (sensu Eukaryota); GO:0000276
-1.54114	FBgn0002354	l(3)87Df	lethal (3) 87Df
-1.56157	FBgn0034083	lbk	lambik		bristle morphogenesis; GO:0008407; cell adhesion; GO:0007155; oogenesis (sensu Insecta); GO:0009993; transmission of nerve impulse; GO:0019226
-1.58777	FBgn0034657	LBR	Lamin B receptor	receptor activity; GO:0004872; lamin binding; GO:0005521; ; GO:0004872; ; GO:0005521		nuclear inner membrane; GO:0005637
-1.60325	FBgn0061492	loj	logjam	protein carrier activity; GO:0008320; ; GO:0008320	intracellular protein transport; GO:0006886; oviposition; GO:0018991	membrane; GO:0016020
-1.77522	FBgn0010602	lwr	lesswright	SUMO conjugating enzyme activity; GO:0019949; ; GO:0019949; ; GO:0019949; ; GO:0019949; ; GO:0019949; ; GO:0019949; ligase activity; GO:0016874 ; EC:6.-.-.-; protein binding; GO:0005515; ; GO:0005515; ; GO:0005515; ; GO:0016874 ; EC:6.-.-.-; ubiquitin conjugating enzyme activity; GO:0004840; ; GO:0019949; ; GO:0004840; ; GO:0005515	female meiosis; GO:0007143; female meiosis chromosome segregation; GO:0016321; hemocyte proliferation (sensu Arthropoda); GO:0035172; protein import into nucleus; GO:0006606; protein modification; GO:0006464; ubiquitin cycle; GO:0006512; zygotic determination of dorsal/ventral axis; GO:0007352	nucleus; GO:0005634
-1.60882	FBgn0002736	mago	mago nashi		cell-cell signaling; GO:0007267; mRNA export from nucleus; GO:0006406; maintenance of pole plasm mRNA localization; GO:0046594; microtubule cytoskeleton organization and biogenesis; GO:0000226; oocyte axis determination; GO:0007309; oocyte microtubule cytoskeleton organization; GO:0016325; oocyte microtubule cytoskeleton polarization; GO:0008103; oogenesis (sensu Insecta); GO:0009993; pole plasm …	cytoplasm; GO:0005737; nucleus; GO:0005634; pole plasm; GO:0045495
-1.56374	FBgn0020633	Mcm7	Minichromosome maintenance 7	chromatin binding; GO:0003682; ; GO:0003682; ATP binding; GO:0005524; ; GO:0005524; DNA replication origin binding; GO:0003688; DNA helicase activity; GO:0003678; ; GO:0003678; ; GO:0003688; DNA-dependent ATPase activity; GO:0008094; nucleotide binding; GO:0000166; nucleoside-triphosphatase activity; GO:0017111 ; EC:3.6.1.15; ; GO:0003682; ; GO:0000166; ; GO:0008094; ; GO:0017111 ; EC:3.6.1.15	DNA replication initiation; GO:0006270; pre-replicative complex formation and maintenance; GO:0006267	nucleus; GO:0005634; pre-replicative complex; GO:0005656
-1.58008	FBgn0004419	me31B	maternal expression at 31B	nucleic acid binding; GO:0003676; ATP binding; GO:0005524; ; GO:0005524; ; GO:0003676; ATP-dependent RNA helicase activity; GO:0004004; ; GO:0004004; ; GO:0004004	nucleobase, nucleoside, nucleotide and nucleic acid metabolism; GO:0006139
-1.53156	FBgn0036811	MED11	Mediator complex subunit 11	RNA polymerase II transcription mediator activity; GO:0016455; ; GO:0016455; ; GO:0016455	regulation of transcription from RNA polymerase II promoter; GO:0006357	mediator complex; GO:0000119
-1.70055	FBgn0040339	MED22	Mediator complex subunit 22	RNA polymerase II transcription mediator activity; GO:0016455; ; GO:0016455; ; GO:0016455	regulation of transcription from RNA polymerase II promoter; GO:0006357	mediator complex; GO:0000119
-1.63694	FBgn0029002	miple2	miple2
-1.62563	FBgn0002778	mnd	minidiscs	amino acid transporter activity; GO:0015171; ; GO:0015171; ; GO:0015171; ; GO:0015171; amino acid-polyamine transporter activity; GO:0005279; ; GO:0005279	amino acid metabolism; GO:0006520; amino acid transport; GO:0006865	membrane; GO:0016020
-1.50525	FBgn0031231	mRpL10	mitochondrial ribosomal protein L10	structural constituent of ribosome; GO:0003735; ; GO:0003735	protein biosynthesis; GO:0006412	mitochondrial large ribosomal subunit; GO:0005762
-1.51677	FBgn0040389	mRpL14	mitochondrial ribosomal protein L14	structural constituent of ribosome; GO:0003735; ; GO:0003735	protein biosynthesis; GO:0006412	mitochondrial large ribosomal subunit; GO:0005762
-1.50316	FBgn0026741	mRpL18	mitochondrial ribosomal protein L18	structural constituent of ribosome; GO:0003735; ; GO:0003735		mitochondrial large ribosomal subunit; GO:0005762
-1.59438	FBgn0036335	mRpL20	mitochondrial ribosomal protein L20	mRNA binding; GO:0003729; nucleic acid binding; GO:0003676; structural constituent of ribosome; GO:0003735; ; GO:0003676; ; GO:0003729; ; GO:0003735	protein biosynthesis; GO:0006412	mitochondrial large ribosomal subunit; GO:0005762
-1.71951	FBgn0035335	mRpL23	mitochondrial ribosomal protein L23	RNA binding; GO:0003723; mRNA binding; GO:0003729; nucleic acid binding; GO:0003676; structural constituent of ribosome; GO:0003735; ; GO:0003735; ; GO:0003676; ; GO:0003729; ; GO:0003735; ; GO:0003723; ; GO:0003735	protein biosynthesis; GO:0006412	mitochondrial large ribosomal subunit; GO:0005762
-1.64148	FBgn0031651	mRpL24	mitochondrial ribosomal protein L24	structural constituent of ribosome; GO:0003735; ; GO:0003735; ; GO:0003735	protein biosynthesis; GO:0006412	mitochondrial large ribosomal subunit; GO:0005762
-1.58227	FBgn0039835	mRpL32	mitochondrial ribosomal protein L32	structural constituent of ribosome; GO:0003735; ; GO:0003735	protein biosynthesis; GO:0006412	mitochondrial large ribosomal subunit; GO:0005762
-1.83528	FBgn0040907	mRpL33	mitochondrial ribosomal protein L33	structural constituent of ribosome; GO:0003735; ; GO:0003735	protein biosynthesis; GO:0006412	mitochondrial large ribosomal subunit; GO:0005762
-1.53688	FBgn0042112	mRpL36	mitochondrial ribosomal protein L36	structural constituent of ribosome; GO:0003735; ; GO:0003735	protein biosynthesis; GO:0006412	mitochondrial large ribosomal subunit; GO:0005762
-1.60993	FBgn0034001	mRpL41	mitochondrial ribosomal protein L41	structural constituent of ribosome; GO:0003735; ; GO:0003735	protein biosynthesis; GO:0006412	mitochondrial large ribosomal subunit; GO:0005762
-1.55186	FBgn0033480	mRpL42	mitochondrial ribosomal protein L42	structural constituent of ribosome; GO:0003735; ; GO:0003735; ; GO:0003735	protein biosynthesis; GO:0006412	mitochondrial large ribosomal subunit; GO:0005762; mitochondrial ribosome; GO:0005761; mitochondrial small ribosomal subunit; GO:0005763
-1.56374	FBgn0033208	mRpL52	mitochondrial ribosomal protein L52	structural constituent of ribosome; GO:0003735; ; GO:0003735		mitochondrial large ribosomal subunit; GO:0005762
-1.67133	FBgn0038678	mRpL55	mitochondrial ribosomal protein L55	mRNA binding; GO:0003729; ; GO:0003729; structural constituent of ribosome; GO:0003735; transcription factor activity; GO:0003700; ; GO:0003700; ; GO:0003735		mitochondrial large ribosomal subunit; GO:0005762; mitochondrion; GO:0005739; nucleolus; GO:0005730; nucleus; GO:0005634
-1.69819	FBgn0033907	mRpS16	mitochondrial ribosomal protein S16	structural constituent of ribosome; GO:0003735; ; GO:0003735; ; GO:0003735	protein biosynthesis; GO:0006412	mitochondrial small ribosomal subunit; GO:0005763
-1.57135	FBgn0039765	mRpS18C	mitochondrial ribosomal protein S18C	structural constituent of ribosome; GO:0003735; ; GO:0003735	protein biosynthesis; GO:0006412	mitochondrial small ribosomal subunit; GO:0005763
-1.59549	FBgn0038426	mRpS33	mitochondrial ribosomal protein S33	structural constituent of ribosome; GO:0003735; ; GO:0003735	protein biosynthesis; GO:0006412	mitochondrial small ribosomal subunit; GO:0005763
-2.1901	FBgn0014865	Mtk	Metchnikowin		antibacterial humoral response (sensu Protostomia); GO:0006961; antifungal humoral response (sensu Protostomia); GO:0006966; antifungal humoral response; GO:0019732; defense response; GO:0006952; defense response to Gram-positive bacteria; GO:0050830; defense response to fungi; GO:0050832	extracellular region; GO:0005576
-3.75288	FBgn0002868	MtnA	Metallothionein A	metal ion binding; GO:0046872; ; GO:0046872
-3.14269	FBgn0002869	MtnB	Metallothionein B	copper ion binding; GO:0005507; metal ion binding; GO:0046872; ; GO:0046872; ; GO:0005507	metal ion homeostasis; GO:0006875
-1.70764	FBgn0010438	mtSSB	mitochondrial single stranded DNA-binding protein	single-stranded DNA binding; GO:0003697; ; GO:0003697; ; GO:0003697; ; GO:0003697	DNA repair; GO:0006281; DNA replication; GO:0006260; mitochondrial genome maintenance; GO:0000002	mitochondrial chromosome; GO:0000262; mitochondrion; GO:0005739
-1.65061	FBgn0002887	mus201	mutagen-sensitive 201	DNA binding; GO:0003677; single-stranded DNA specific endodeoxyribonuclease activity; GO:0000014; ; GO:0000014; ; GO:0003677	base-excision repair; GO:0006284; nucleotide-excision repair; GO:0006289
-2.38998	FBgn0005655	mus209	mutagen-sensitive 209	DNA binding; GO:0003677; nucleic acid binding; GO:0003676; ; GO:0003676; DNA polymerase processivity factor activity; GO:0030337; ; GO:0030337; ; GO:0003677	DNA replication; GO:0006260; DNA-dependent DNA replication; GO:0006261; chorion gene amplification; GO:0007307; leading strand elongation; GO:0006272; mismatch repair; GO:0006298; mitotic spindle organization and biogenesis; GO:0007052; nucleotide-excision repair; GO:0006289; regulation of DNA replication; GO:0006275	delta-DNA polymerase cofactor complex; GO:0005660; nucleus; GO:0005634
-1.66094	FBgn0032725	Nedd8	Nedd8	protein binding; GO:0005515; ; GO:0005515	protein modification; GO:0006464; regulation of proteolysis; GO:0030162; ubiquitin-dependent protein catabolism; GO:0006511
-1.92119	FBgn0029148	NHP2	NHP2	structural constituent of ribosome; GO:0003735; ; GO:0003735; rRNA pseudouridylation guide activity; GO:0030559; snoRNA binding; GO:0030515; ; GO:0030559; ; GO:0030515	35S primary transcript processing; GO:0006365; protein biosynthesis; GO:0006412; rRNA pseudouridine synthesis; GO:0031118	nucleolus; GO:0005730; ribosome; GO:0005840; small nucleolar ribonucleoprotein complex; GO:0005732
-1.84421	FBgn0016685	Nlp	Nucleoplasmin	nucleic acid binding; GO:0003676; histone binding; GO:0042393; ; GO:0003676; ATPase activity, coupled; GO:0042623; ; GO:0042393; ; GO:0042623; ; GO:0042393	nucleosome spacing; GO:0016584	nucleolus; GO:0005730; nucleus; GO:0005634
-1.50943	FBgn0005322	nmd	no mitochondrial derivative	ATP binding; GO:0005524; ; GO:0005524; ATPase activity; GO:0016887; carrier activity; GO:0005386; ; GO:0005386; ; GO:0016887; ; GO:0016887; nucleotide binding; GO:0000166; ; GO:0000166	intracellular protein transport; GO:0006886; spermatid development; GO:0007286	endoplasmic reticulum; GO:0005783; mitochondrial outer membrane; GO:0005741
-1.78881	FBgn0004227	nonA	no on or off transient A	poly-pyrimidine tract binding; GO:0008187; mRNA binding; GO:0003729; ; GO:0003729; ; GO:0008187; ; GO:0003729; ; GO:0003729; transcription regulator activity; GO:0030528; ; GO:0030528	hemopoiesis; GO:0030097; male courtship behavior (sensu Insecta), song production; GO:0045433; mesoderm development; GO:0007498; nuclear mRNA splicing, via spliceosome; GO:0000398; phototaxis; GO:0042331; visual behavior; GO:0007632; visual perception; GO:0007601	spliceosome complex; GO:0005681
-1.86865	FBgn0026196	nop5	nop5	mRNA binding; GO:0003729; ; GO:0003729	rRNA metabolism; GO:0016072; rRNA processing; GO:0006364	microtubule associated complex; GO:0005875
-1.55941	FBgn0040813	Nplp2	Neuropeptide-like precursor 2	neuropeptide hormone activity; GO:0005184; ; GO:0005184	neuropeptide signaling pathway; GO:0007218	extracellular region; GO:0005576
-1.96973	FBgn0039678	Obp99a	Odorant-binding protein 99a	odorant binding; GO:0005549; ; GO:0005549; ; GO:0005549	olfactory behavior; GO:0042048; response to pheromone; GO:0019236; sensory perception of chemical stimulus; GO:0007606; transport; GO:0006810	extracellular region; GO:0005576
-1.79378	FBgn0033901	O-fut1	O-fucosyltransferase 1	fucosyltransferase activity; GO:0008417 ; EC:2.4.1.-; ; GO:0008417 ; EC:2.4.1.-; ; GO:0008417 ; EC:2.4.1.-; ; GO:0008417 ; EC:2.4.1.-; ; GO:0008417 ; EC:2.4.1.-	nervous system development; GO:0007399; protein amino acid O-linked glycosylation; GO:0006493; regulation of Notch signaling pathway; GO:0008593	NOT Golgi apparatus; GO:0005794; endoplasmic reticulum; GO:0005783; integral to Golgi membrane; GO:0030173
-1.55941	FBgn0029146	Orct2	Organic cation transporter 2	cation transporter activity; GO:0008324; organic cation transporter activity; GO:0015101; ; GO:0008324; ; GO:0015101; ; GO:0015101	cation transport; GO:0006812; extracellular transport; GO:0006858; organic cation transport; GO:0015695	integral to membrane; GO:0016021
-1.78757	FBgn0011227	ox	oxen	ubiquinol-cytochrome-c reductase activity; GO:0008121 ; EC:1.10.2.2; ; GO:0008121 ; EC:1.10.2.2; ; GO:0008121 ; EC:1.10.2.2	mitochondrial electron transport, ubiquinol to cytochrome c; GO:0006122; spermatid development; GO:0007286	respiratory chain complex III (sensu Eukaryota); GO:0005750
-1.65864	FBgn0030341	p24-1	p24-related-1	transporter activity; GO:0005215		integral to membrane; GO:0016021
-1.59438	FBgn0014002	Pdi	Protein disulfide isomerase	protein disulfide isomerase activity; GO:0003756 ; EC:5.3.4.1; electron transporter activity; GO:0005489; ; GO:0003756 ; EC:5.3.4.1; ; GO:0005489; ; GO:0003756 ; EC:5.3.4.1	electron transport; GO:0006118; protein folding; GO:0006457; protein modification; GO:0006464	endoplasmic reticulum; GO:0005783; endoplasmic reticulum lumen; GO:0005788
-1.70291	FBgn0032482	Pect	Phosphoethanolamine cytidylyltransferase	ethanolamine-phosphate cytidylyltransferase activity; GO:0004306 ; EC:2.7.7.14; ; GO:0004306 ; EC:2.7.7.14	biosynthesis; GO:0009058; ethanolamine and derivative metabolism; GO:0042439; phospholipid metabolism; GO:0006644
-1.73748	FBgn0035977	PGRP-LF	Peptidoglycan recognition protein LF	protein binding; GO:0005515; N-acetylmuramoyl-L-alanine amidase activity; GO:0008745 ; EC:3.5.1.28; peptidoglycan binding; GO:0042834; ; GO:0042834; ; GO:0005515; ; GO:0008745 ; EC:3.5.1.28	defense response; GO:0006952; innate immune response; GO:0045087; peptidoglycan catabolism; GO:0009253	integral to plasma membrane; GO:0005887
-1.5966	FBgn0039776	PH4alphaEFB	prolyl-4-hydroxylase-alpha EFB	procollagen-proline 4-dioxygenase activity; GO:0004656 ; EC:1.14.11.2; ; GO:0004656 ; EC:1.14.11.2	peptidyl-proline hydroxylation to 4-hydroxy-L-proline; GO:0018401	procollagen-proline, 2-oxoglutarate-4-dioxygenase complex; GO:0016222
-1.74594	FBgn0003087	pim	pimples		Malpighian tubule morphogenesis; GO:0007443; mitotic sister chromatid segregation; GO:0000070
-2.26734	FBgn0032884	Pomp	Pomp		proteolysis; GO:0006508	proteasome complex (sensu Eukaryota); GO:0000502
-1.6077	FBgn0005776	Pp2A-29B	Protein phosphatase 2A at 29B	protein phosphatase type 2A regulator activity; GO:0008601; protein serine/threonine phosphatase activity; GO:0004722; ; GO:0008601; ; GO:0004722	protein amino acid dephosphorylation; GO:0006470	protein phosphatase type 2A complex; GO:0000159; protein serine/threonine phosphatase complex; GO:0008287
-1.64035	FBgn0015282	Pros26.4	Proteasome 26S subunit subunit 4 ATPase	ATP binding; GO:0005524; ; GO:0005524; ATPase activity; GO:0016887; endopeptidase activity; GO:0004175; ; GO:0016887; ; GO:0016887; ; GO:0004175; nucleotide binding; GO:0000166; ; GO:0000166	ATP-dependent proteolysis; GO:0006510; cellular physiological process; GO:0050875; proteolysis; GO:0006508; ubiquitin-dependent protein catabolism; GO:0006511	proteasome complex (sensu Eukaryota); GO:0000502; proteasome regulatory particle (sensu Eukaryota); GO:0005838; proteasome regulatory particle, base subcomplex (sensu Eukaryota); GO:0008540
-1.59218	FBgn0003150	Pros29	Proteasome 29kD subunit	endopeptidase activity; GO:0004175; ; GO:0004175; ; GO:0004175	ATP-dependent proteolysis; GO:0006510; ubiquitin-dependent protein catabolism; GO:0006511	proteasome complex (sensu Eukaryota); GO:0000502; proteasome core complex (sensu Eukaryota); GO:0005839
-1.84421	FBgn0020369	Pros45	Pros45	ATP binding; GO:0005524; ; GO:0005524; ATPase activity; GO:0016887; endopeptidase activity; GO:0004175; ; GO:0004175; ; GO:0016887; ; GO:0016887; ; GO:0004175; nucleotide binding; GO:0000166; ; GO:0000166	ATP-dependent proteolysis; GO:0006510; proteolysis; GO:0006508; ubiquitin-dependent protein catabolism; GO:0006511	proteasome complex (sensu Eukaryota); GO:0000502; proteasome regulatory particle (sensu Eukaryota); GO:0005838; proteasome regulatory particle, base subcomplex (sensu Eukaryota); GO:0008540
-1.67249	FBgn0015283	Pros54	Proteasome 54kD subunit	endopeptidase activity; GO:0004175; ; GO:0004175; ; GO:0004175	chromosome segregation; GO:0007059; protein metabolism; GO:0019538; proteolysis; GO:0006508; ubiquitin-dependent protein catabolism; GO:0006511	proteasome complex (sensu Eukaryota); GO:0000502; proteasome regulatory particle (sensu Eukaryota); GO:0005838; proteasome regulatory particle, base subcomplex (sensu Eukaryota); GO:0008540
-1.53156	FBgn0023175	Prosalpha7	Proteasome alpha7 subunit	endopeptidase activity; GO:0004175; ; GO:0004175	proteolysis; GO:0006508; ubiquitin-dependent protein catabolism; GO:0006511	proteasome core complex (sensu Eukaryota); GO:0005839
-1.54542	FBgn0023174	Prosbeta2	Proteasome beta2 subunit	endopeptidase activity; GO:0004175; ; GO:0004175	proteolysis; GO:0006508; ubiquitin-dependent protein catabolism; GO:0006511	proteasome core complex (sensu Eukaryota); GO:0005839
-1.59107	FBgn0026380	Prosbeta3	Prosbeta3	endopeptidase activity; GO:0004175; ; GO:0004175; ; GO:0004175	ATP-dependent proteolysis; GO:0006510; ubiquitin-dependent protein catabolism; GO:0006511	proteasome complex (sensu Eukaryota); GO:0000502; proteasome core complex (sensu Eukaryota); GO:0005839
-1.88818	FBgn0029134	Prosbeta5	Prosbeta5	endopeptidase activity; GO:0004175; ; GO:0004175; ; GO:0004175	proteolysis; GO:0006508; ubiquitin-dependent protein catabolism; GO:0006511	proteasome core complex (sensu Eukaryota); GO:0005839
-1.63241	FBgn0016697	ProsMA5	Proteasome alpha subunit	endopeptidase activity; GO:0004175; ; GO:0004175	ATP-dependent proteolysis; GO:0006510; cellular physiological process; GO:0050875; ubiquitin-dependent protein catabolism; GO:0006511	proteasome complex (sensu Eukaryota); GO:0000502; proteasome core complex (sensu Eukaryota); GO:0005839
-1.62789	FBgn0014007	Ptp69D	Protein tyrosine phosphatase 69D	protein tyrosine phosphatase activity; GO:0004725 ; EC:3.1.3.48; ; GO:0004725 ; EC:3.1.3.48; receptor signaling protein tyrosine phosphatase activity; GO:0004728; transmembrane receptor protein tyrosine phosphatase activity; GO:0005001; ; GO:0004725 ; EC:3.1.3.48; ; GO:0005001; ; GO:0004728	axon guidance; GO:0007411; axonal defasciculation; GO:0007414; defasciculation of motor neuron; GO:0007415; motor axon guidance; GO:0008045; protein amino acid dephosphorylation; GO:0006470	plasma membrane; GO:0005886
-1.61105	FBgn0003169	put	punt	ATP binding; GO:0005524; ; GO:0005524; protein kinase activity; GO:0004672 ; EC:2.7.1.37; hematopoietin/interferon-class (D200-domain) cytokine receptor activity; GO:0004896; activin binding; GO:0048185; transforming growth factor beta receptor activity; GO:0005024; ; GO:0004672 ; EC:2.7.1.37; ; GO:0004896; ; GO:0048185; activin receptor activity; GO:0017002; ; GO:0005024; ; GO:0017002; transform…	Malpighian tubule morphogenesis; GO:0007443; compound eye morphogenesis (sensu Endopterygota); GO:0001745; cytokine and chemokine mediated signaling pathway; GO:0019221; dendrite morphogenesis; GO:0016358; dorsal closure; GO:0007391; dorsal/ventral pattern formation; GO:0009953; germ-line stem cell division; GO:0042078; germ-line stem cell maintenance; GO:0030718; head involution; GO:0008258; mes…	activin receptor complex; GO:0048179; plasma membrane; GO:0005886
-1.50943	FBgn0016700	Rab1	Rab-protein 1	DNA binding; GO:0003677; GTP binding; GO:0005525; GTPase activity; GO:0003924; ; GO:0003924; ; GO:0003677; ; GO:0005525	ER to Golgi transport; GO:0006888; actin filament organization; GO:0007015; cell adhesion; GO:0007155; endocytosis; GO:0006897; intracellular protein transport; GO:0006886; regulation of cell shape; GO:0008360; regulation of exocytosis; GO:0017157; regulation of transcription, DNA-dependent; GO:0006355; signal transduction; GO:0007165; small GTPase mediated signal transduction; GO:0007264; two-co…
-1.77522	FBgn0020255	ran	ran	GTP binding; GO:0005525; protein binding; GO:0005515; GTPase activity; GO:0003924; ; GO:0003924; ; GO:0003924; ; GO:0005515; ; GO:0005525	RNA localization; GO:0006403; actin filament organization; GO:0007015; cell adhesion; GO:0007155; cell cycle; GO:0007049; protein targeting; GO:0006605; regulation of cell shape; GO:0008360; small GTPase mediated signal transduction; GO:0007264	cytoplasm; GO:0005737
-1.83401	FBgn0032244	RfC3	RfC3	DNA binding; GO:0003677; ; GO:0003677; ATP binding; GO:0005524; ; GO:0005524; ; GO:0003677; DNA-directed DNA polymerase activity; GO:0003887 ; EC:2.7.7.7; ; GO:0003887 ; EC:2.7.7.7; nucleotide binding; GO:0000166; nucleoside-triphosphatase activity; GO:0017111 ; EC:3.6.1.15; ; GO:0000166; ; GO:0017111 ; EC:3.6.1.15	DNA repair; GO:0006281; DNA replication; GO:0006260	DNA replication factor C complex; GO:0005663
-1.69349	FBgn0041191	Rheb	Rheb	GTP binding; GO:0005525; ; GO:0005525; GTPase activity; GO:0003924; ; GO:0003924; ; GO:0003924; ; GO:0003924	G-protein coupled receptor protein signaling pathway; GO:0007186; G1/S transition of mitotic cell cycle; GO:0000082; cell growth; GO:0016049; cell proliferation; GO:0008283; imaginal disc growth; GO:0007446; intracellular protein transport; GO:0006886; positive regulation of cell growth; GO:0030307; receptor mediated endocytosis; GO:0006898; regulation of exocytosis; GO:0017157; response to starv…
-1.58118	FBgn0003257	r-l	rudimentary-like	orotate phosphoribosyltransferase activity; GO:0004588 ; EC:2.4.2.10; orotidine-5'-phosphate decarboxylase activity; GO:0004590 ; EC:4.1.1.23; ; GO:0004588 ; EC:2.4.2.10; ; GO:0004590 ; EC:4.1.1.23	'de novo' pyrimidine base biosynthesis; GO:0006207; nucleoside metabolism; GO:0009116; pyrimidine nucleotide biosynthesis; GO:0006221
-1.58667	FBgn0037707	RnpS1	RNA-binding protein S1	mRNA binding; GO:0003729; ; GO:0003729; ; GO:0003729	mRNA catabolism, nonsense-mediated decay; GO:0000184; nuclear mRNA splicing, via spliceosome; GO:0000398; transcription from RNA polymerase II promoter; GO:0006366
-2.0806	FBgn0011704	RnrS	Ribonucleoside diphosphate reductase small subunit	ribonucleoside-diphosphate reductase activity; GO:0004748 ; EC:1.17.4.1; ; GO:0004748 ; EC:1.17.4.1	DNA replication; GO:0006260; deoxyribonucleoside diphosphate metabolism; GO:0009186; purine base metabolism; GO:0006144; pyrimidine base metabolism; GO:0006206	ribonucleoside-diphosphate reductase complex; GO:0005971
-1.82513	FBgn0025638	Roc1a	Roc1a	protein binding; GO:0005515; ubiquitin-protein ligase activity; GO:0004842 ; EC:6.3.2.19; ; GO:0004842 ; EC:6.3.2.19; ; GO:0005515; zinc ion binding; GO:0008270; ; GO:0004842 ; EC:6.3.2.19; ; GO:0008270	cell proliferation; GO:0008283; protein ubiquitination; GO:0016567; protein ubiquitination during ubiquitin-dependent protein catabolism; GO:0042787; proteolysis; GO:0006508; smoothened signaling pathway; GO:0007224; ubiquitin cycle; GO:0006512	SCF ubiquitin ligase complex; GO:0019005; cytoplasm; GO:0005737; nucleus; GO:0005634
-1.64148	FBgn0014877	Roe1	Roe1	protein homodimerization activity; GO:0042803; unfolded protein binding; GO:0051082; chaperone binding; GO:0051087; ; GO:0051082; ; GO:0051082; adenyl-nucleotide exchange factor activity; GO:0000774; ; GO:0000774; ; GO:0051087; ; GO:0042803	protein folding; GO:0006457; protein targeting to mitochondrion; GO:0006626	mitochondrial matrix; GO:0005759; mitochondrion; GO:0005739
-1.68179	FBgn0011705	rost	rolling stone		mesoderm development; GO:0007498; myoblast fusion; GO:0007520; striated muscle development; GO:0007519	integral to membrane; GO:0016021; membrane; GO:0016020; plasma membrane; GO:0005886
-1.97383	FBgn0039218	Rpb10	Rpb10	nucleic acid binding; GO:0003676; DNA-directed RNA polymerase activity; GO:0003899 ; EC:2.7.7.6; ; GO:0003676; ; GO:0003899 ; EC:2.7.7.6; ; GO:0003899 ; EC:2.7.7.6	transcription; GO:0006350; transcription from RNA polymerase II promoter; GO:0006366	DNA-directed RNA polymerase II, core complex; GO:0005665; nucleus; GO:0005634
-1.63921	FBgn0032634	Rpb11	Rpb11	DNA binding; GO:0003677; nucleic acid binding; GO:0003676; DNA-directed RNA polymerase activity; GO:0003899 ; EC:2.7.7.6; ; GO:0003899 ; EC:2.7.7.6; ; GO:0003676; ; GO:0003899 ; EC:2.7.7.6; protein dimerization activity; GO:0046983; ; GO:0003677; ; GO:0046983; ; GO:0003899 ; EC:2.7.7.6	mRNA transcription; GO:0009299; transcription; GO:0006350; transcription from RNA polymerase II promoter; GO:0006366	DNA-directed RNA polymerase II, core complex; GO:0005665; nucleus; GO:0005634
-1.82008	FBgn0037121	Rpb8	Rpb8	nucleic acid binding; GO:0003676; DNA-directed RNA polymerase activity; GO:0003899 ; EC:2.7.7.6; ; GO:0003899 ; EC:2.7.7.6; ; GO:0003899 ; EC:2.7.7.6; ; GO:0003676; ; GO:0003899 ; EC:2.7.7.6	mRNA transcription; GO:0009299; transcription from RNA polymerase II promoter; GO:0006366	DNA-directed RNA polymerase II, core complex; GO:0005665
-1.58227	FBgn0038903	RpI12	RpI12	DNA binding; GO:0003677; nucleic acid binding; GO:0003676; DNA-directed RNA polymerase activity; GO:0003899 ; EC:2.7.7.6; ; GO:0003899 ; EC:2.7.7.6; ; GO:0003676; transcription factor activity; GO:0003700; ; GO:0003899 ; EC:2.7.7.6; ; GO:0003700; ; GO:0003677	RNA elongation; GO:0006354; regulation of transcription, DNA-dependent; GO:0006355; transcription from RNA polymerase I promoter; GO:0006360	DNA-directed RNA polymerase I complex; GO:0005736
-1.9172	FBgn0003275	RpII18	RNA polymerase II 18kD subunit	DNA binding; GO:0003677; nucleic acid binding; GO:0003676; DNA-directed RNA polymerase activity; GO:0003899 ; EC:2.7.7.6; ; GO:0003899 ; EC:2.7.7.6; ; GO:0003899 ; EC:2.7.7.6; ; GO:0003899 ; EC:2.7.7.6; ; GO:0003676; ; GO:0003899 ; EC:2.7.7.6; ; GO:0003677	mRNA transcription; GO:0009299; transcription from RNA polymerase II promoter; GO:0006366	DNA-directed RNA polymerase II, core complex; GO:0005665
-1.55941	FBgn0035753	RpL18	Ribosomal protein L18	nucleic acid binding; GO:0003676; ; GO:0003676; structural constituent of ribosome; GO:0003735; ; GO:0003735	protein biosynthesis; GO:0006412	cytosolic large ribosomal subunit (sensu Eukaryota); GO:0005842
-1.54542	FBgn0039406	RpL34a	Ribosomal protein L34a	nucleic acid binding; GO:0003676; structural constituent of ribosome; GO:0003735; ; GO:0003676; ; GO:0003735	protein biosynthesis; GO:0006412	cytosolic large ribosomal subunit (sensu Eukaryota); GO:0005842
-1.50316	FBgn0028695	Rpn1	Rpn1	endopeptidase activity; GO:0004175; enzyme regulator activity; GO:0030234; ; GO:0004175; ; GO:0030234	proteolysis; GO:0006508; regulation of progression through cell cycle; GO:0000074	proteasome regulatory particle (sensu Eukaryota); GO:0005838; proteasome regulatory particle, base subcomplex (sensu Eukaryota); GO:0008540
-1.71119	FBgn0028693	Rpn12	Rpn12	endopeptidase activity; GO:0004175; ; GO:0004175	cellular physiological process; GO:0050875; proteolysis; GO:0006508	proteasome regulatory particle (sensu Eukaryota); GO:0005838; proteasome regulatory particle, lid subcomplex (sensu Eukaryota); GO:0008541
-1.58227	FBgn0028688	Rpn7	Rpn7	endopeptidase activity; GO:0004175; ; GO:0004175	cellular physiological process; GO:0050875; proteolysis; GO:0006508	proteasome regulatory particle (sensu Eukaryota); GO:0005838; proteasome regulatory particle, lid subcomplex (sensu Eukaryota); GO:0008541
-1.57571	FBgn0028691	Rpn9	Rpn9	endopeptidase activity; GO:0004175; enzyme regulator activity; GO:0030234; ; GO:0004175; ; GO:0030234	proteolysis; GO:0006508; regulation of exit from mitosis; GO:0007096	proteasome regulatory particle (sensu Eukaryota); GO:0005838; proteasome regulatory particle, lid subcomplex (sensu Eukaryota); GO:0008541
-1.67133	FBgn0019936	RpS20	Ribosomal protein S20	nucleic acid binding; GO:0003676; structural constituent of ribosome; GO:0003735; ; GO:0003735; ; GO:0003676; ; GO:0003735	protein biosynthesis; GO:0006412	cytosolic small ribosomal subunit (sensu Eukaryota); GO:0005843; ribosome; GO:0005840
-1.56157	FBgn0037815	Rrp46	Rrp46	mRNA binding; GO:0003729; nucleic acid binding; GO:0003676; ; GO:0003676; nucleotidyltransferase activity; GO:0016779 ; EC:2.7.7.-; ; GO:0003729; 3'-5'-exoribonuclease activity; GO:0000175 ; EC:3.1.13.-; ; GO:0016779 ; EC:2.7.7.-; ; GO:0000175 ; EC:3.1.13.-	mRNA processing; GO:0006397	cytoplasmic exosome (RNase complex); GO:0000177; nuclear exosome (RNase complex); GO:0000176
-1.56049	FBgn0011305	Rsf1	Repressor splicing factor 1	mRNA binding; GO:0003729; ; GO:0003729; ; GO:0003729	negative regulation of nuclear mRNA splicing, via spliceosome; GO:0048025	nucleus; GO:0005634
-1.71238	FBgn0024188	san	separation anxiety	fatty acid binding; GO:0005504; N-acetyltransferase activity; GO:0008080 ; EC:2.3.1.-; ; GO:0008080 ; EC:2.3.1.-; ; GO:0005504	mitotic sister chromatid cohesion; GO:0007064	cohesin core heterodimer; GO:0008280; cytoplasm; GO:0005737; protein acetyltransferase complex; GO:0031248
-1.70645	FBgn0025682	scf	supercoiling factor	calmodulin binding; GO:0005516; DNA topoisomerase activity; GO:0003916 ; EC:5.99.1.-; ; GO:0005516; calcium ion binding; GO:0005509; ; GO:0005509; ; GO:0003916 ; EC:5.99.1.-; ; GO:0003916 ; EC:5.99.1.-	calcium-mediated signaling; GO:0019722
-1.54007	FBgn0028992	sds22	sds22	phosphatase regulator activity; GO:0019208; ; GO:0019208; protein phosphatase type 1 regulator activity; GO:0008599; ; GO:0008599	antibacterial humoral response (sensu Protostomia); GO:0006961; intracellular protein transport; GO:0006886; mitosis; GO:0007067; phagocytosis; GO:0006909; regulation of progression through cell cycle; GO:0000074	extracellular region; GO:0005576
-1.71119	FBgn0026571	Sec61alpha	Sec61alpha	protein transporter activity; GO:0008565; protein translocase activity; GO:0015450; ; GO:0008565; ; GO:0008565; ; GO:0015450	SRP-dependent cotranslational protein targeting to membrane, translocation; GO:0006616; cell death; GO:0008219; protein secretion; GO:0009306	translocon complex; GO:0005784
-2.77214	FBgn0031049	Sec61gamma	Sec61gamma	protein transporter activity; GO:0008565	SRP-dependent cotranslational protein targeting to membrane, translocation; GO:0006616; protein transport; GO:0015031	translocon complex; GO:0005784
-1.83783	FBgn0004197	Ser	Serrate	receptor binding; GO:0005102; Notch binding; GO:0005112; ; GO:0005112; signal transducer activity; GO:0004871; epidermal growth factor receptor binding; GO:0005154; structural molecule activity; GO:0005198; calcium ion binding; GO:0005509; ; GO:0005102; ; GO:0005198; ; GO:0005112; ; GO:0004871; ; GO:0005154; ; GO:0005509	Notch signaling pathway; GO:0007219; cell proliferation; GO:0008283; cell-cell adhesion; GO:0016337; cell-cell signaling; GO:0007267; crystal cell differentiation; GO:0042688; dorsal/ventral lineage restriction, imaginal disc; GO:0007451; ectoderm development; GO:0007398; eye development (sensu Endopterygota); GO:0007456; larval salivary gland morphogenesis; GO:0007436; leg joint morphogenesis; G…	integral to membrane; GO:0016021; integral to plasma membrane; GO:0005887
-1.55401	FBgn0040284	SF2	SF2	mRNA binding; GO:0003729; ; GO:0003729; protein binding; GO:0005515; ; GO:0005515	mRNA splice site selection; GO:0006376; nuclear mRNA splicing, via spliceosome; GO:0000398	nucleus; GO:0005634; spliceosome complex; GO:0005681
-1.50733	FBgn0003410	sina	seven in absentia	ubiquitin-protein ligase activity; GO:0004842 ; EC:6.3.2.19; protein binding; GO:0005515; ligase activity; GO:0016874 ; EC:6.-.-.-; zinc ion binding; GO:0008270; ; GO:0004842 ; EC:6.3.2.19; ; GO:0016874 ; EC:6.-.-.-; ; GO:0005515; ; GO:0005515; ; GO:0008270	R7 cell fate commitment; GO:0007465; protein ubiquitination; GO:0016567; proteolysis; GO:0006508; regulation of R7 differentiation; GO:0045676; sensory organ development; GO:0007423; ubiquitin-dependent protein catabolism; GO:0006511	nucleus; GO:0005634; ubiquitin ligase complex; GO:0000151
-1.53368	FBgn0010083	SmB	Small ribonucleoprotein particle protein B	RNA splicing factor activity, transesterification mechanism; GO:0031202; ; GO:0031202	RNA metabolism; GO:0016070; nuclear mRNA splicing, via spliceosome; GO:0000398	nucleus; GO:0005634; small nuclear ribonucleoprotein complex; GO:0030532; small nucleolar ribonucleoprotein complex; GO:0005732; spliceosome complex; GO:0005681
-2.09072	FBgn0023167	SmD3	Small ribonucleoprotein Sm D3		central nervous system development; GO:0007417; lymph gland development (sensu Arthropoda); GO:0048542; muscle development; GO:0007517; neuron differentiation; GO:0030182; nuclear mRNA splicing, via spliceosome; GO:0000398; peripheral nervous system development; GO:0007422	nucleus; GO:0005634; small nuclear ribonucleoprotein complex; GO:0030532; small nucleolar ribonucleoprotein complex; GO:0005732; spliceosome complex; GO:0005681
-1.80125	FBgn0026170	smt3	smt3	protein binding; GO:0005515; ; GO:0005515; ; GO:0005515; ; GO:0005515	anterior/posterior pattern formation; GO:0009952; anti-apoptosis; GO:0006916; chromosome segregation; GO:0007059; mitosis; GO:0007067; protein import into nucleus; GO:0006606; protein modification; GO:0006464
-1.54649	FBgn0016940	snRNP69D	small nuclear ribonucleoprotein at 69D	RNA splicing factor activity, transesterification mechanism; GO:0031202; ; GO:0031202; ; GO:0031202	nuclear mRNA splicing, via spliceosome; GO:0000398	small nuclear ribonucleoprotein complex; GO:0030532; small nucleolar ribonucleoprotein complex; GO:0005732; spliceosome complex; GO:0005681
-1.62676	FBgn0004867	sop	string of pearls	nucleic acid binding; GO:0003676; structural constituent of ribosome; GO:0003735; ; GO:0003735; ; GO:0003676; ; GO:0003735	protein biosynthesis; GO:0006412	cytosolic small ribosomal subunit (sensu Eukaryota); GO:0005843; ribosome; GO:0005840
-1.88688	FBgn0040623	Spase12	Spase 12-subunit	endopeptidase activity; GO:0004175	signal peptide peptidase activity; GO:0042499	integral to membrane; GO:0016021; microsome; GO:0005792
-1.75808	FBgn0026567	Spase18-21	Spase 18/21-subunit	serine-type peptidase activity; GO:0008236	signal peptide peptidase activity; GO:0042499
-1.83401	FBgn0039172	Spase22-23	Spase 22/23-subunit	endopeptidase activity; GO:0004175	signal peptide peptidase activity; GO:0042499	integral to membrane; GO:0016021
-1.80876	FBgn0031260	Spp	Signal peptide protease	signal peptide peptidase activity; GO:0042499 ; EC:3.4.23.-; ; GO:0042499 ; EC:3.4.23.-; D-alanyl-D-alanine endopeptidase activity; GO:0008717 ; EC:3.4.99.-; ; GO:0008717 ; EC:3.4.99.-; ; GO:0042499 ; EC:3.4.23.-	regulation of transcription, DNA-dependent; GO:0006355; tracheal system development (sensu Insecta); GO:0007424	endoplasmic reticulum; GO:0005783; integral to membrane; GO:0016021
-1.60325	FBgn0003507	srp	serpent	DNA binding; GO:0003677; ; GO:0003677; ; GO:0003677; RNA polymerase II transcription factor activity; GO:0003702; ; GO:0003702; ; GO:0003702; ; GO:0003702; transcriptional activator activity; GO:0016563; general RNA polymerase II transcription factor activity; GO:0016251; ; GO:0003702; transcription factor activity; GO:0003700; protein binding; GO:0005515; ; GO:0016563; ; GO:0016251; ; GO:0003700…	amnioserosa maintenance; GO:0046665; cell fate commitment; GO:0045165; cell fate determination; GO:0001709; cellular physiological process; GO:0050875; crystal cell differentiation; GO:0042688; defense response; GO:0006952; dorsal closure; GO:0007391; embryonic development (sensu Insecta); GO:0001700; embryonic hemopoiesis; GO:0035162; endoderm development; GO:0007492; endoderm formation; GO:0001…	nucleus; GO:0005634
-1.70527	FBgn0015299	Ssb-c31a	Single stranded-binding protein c31A	single-stranded DNA binding; GO:0003697; ; GO:0003697; transcription coactivator activity; GO:0003713; ; GO:0003697; ; GO:0003713	regulation of transcription from RNA polymerase II promoter; GO:0006357	transcription factor complex; GO:0005667
-1.60214	FBgn0003607	Su(var)205	Suppressor of variegation 205	chromatin binding; GO:0003682; mRNA binding; GO:0003729; ; GO:0003729; histone binding; GO:0042393; transcriptional repressor activity; GO:0016564; transcriptional activator activity; GO:0016563; methylated histone residue binding; GO:0035064; ; GO:0016563; ; GO:0016564; ; GO:0003682; ; GO:0042393; ; GO:0035064	chromatin assembly or disassembly; GO:0006333; chromatin silencing; GO:0006342; chromatin silencing at centromere; GO:0030702; establishment of chromatin silencing; GO:0006343; negative regulation of transcription, DNA-dependent; GO:0045892; positive regulation of transcription, DNA-dependent; GO:0045893; regulation of transcription from RNA polymerase II promoter; GO:0006357; telomere maintenanc…	centric heterochromatin; GO:0005721; chromosome, pericentric region; GO:0000775; chromosome, telomeric region; GO:0000781; heterochromatin; GO:0000792; nuclear heterochromatin; GO:0005720; nucleus; GO:0005634; polytene chromosome chromocenter; GO:0005701; polytene chromosome puff; GO:0005703; polytene chromosome, telomeric region; GO:0035012
-1.51152	FBgn0014391	sun	stunted	hydrogen-exporting ATPase activity, phosphorylative mechanism; GO:0008553 ; EC:3.6.3.6; ; GO:0008553 ; EC:3.6.3.6; ; GO:0008553 ; EC:3.6.3.6; hydrogen-transporting ATP synthase activity, rotational mechanism; GO:0046933; hydrogen-transporting ATPase activity, rotational mechanism; GO:0046961; ; GO:0046933; ; GO:0046961	ATP synthesis coupled proton transport; GO:0015986; proton transport; GO:0015992	proton-transporting ATP synthase complex, catalytic core F(1) (sensu Eukaryota); GO:0000275
-1.58008	FBgn0032847	Taf13	TBP-associated factor 13	general RNA polymerase II transcription factor activity; GO:0016251; ; GO:0016251; ; GO:0016251	transcription initiation from RNA polymerase II promoter; GO:0006367	transcription factor TFIID complex; GO:0005669
-1.51992	FBgn0021795	Tapdelta	Translocon-associated protein delta	signal sequence binding; GO:0005048; ; GO:0005048	protein retention in ER; GO:0006621	integral to membrane; GO:0016021; signal recognition particle (sensu Eukaryota); GO:0005786; translocon complex; GO:0005784
-1.57243	FBgn0024923	TER94	TER94	ATP binding; GO:0005524; ; GO:0005524; ATPase activity; GO:0016887; serine-type endopeptidase activity; GO:0004252 ; EC:3.4.21.-; ; GO:0016887; nucleotide binding; GO:0000166; ATP-dependent peptidase activity; GO:0004176; ; GO:0000166; ; GO:0004176; ; GO:0004252 ; EC:3.4.21.-	ER organization and biogenesis; GO:0007029; Golgi organization and biogenesis; GO:0007030; endoplasmic reticulum membrane fusion; GO:0016320; exocytosis; GO:0006887; intracellular protein transport; GO:0006886; microtubule cytoskeleton organization and biogenesis; GO:0000226; mitosis; GO:0007067; oocyte microtubule cytoskeleton polarization; GO:0008103; pole plasm oskar mRNA localization; GO:0045…	endoplasmic reticulum; GO:0005783; fusome; GO:0045169; microtubule cytoskeleton; GO:0015630; proteasome complex (sensu Eukaryota); GO:0000502
-1.81378	FBgn0013347	TfIIA-S	Transcription-factor-IIA-S	general RNA polymerase II transcription factor activity; GO:0016251; ; GO:0016251; ; GO:0016251	regulation of transcription from RNA polymerase II promoter; GO:0006357; transcription initiation from RNA polymerase II promoter; GO:0006367	nucleus; GO:0005634; transcription factor TFIIA complex; GO:0005672
-1.65634	FBgn0032988	Tif-IA	Tif-IA	RNA polymerase I transcription factor activity; GO:0003701; ; GO:0003701; general RNA polymerase II transcription factor activity; GO:0016251; ; GO:0016251; ; GO:0003701	regulation of transcription from RNA polymerase I promoter; GO:0006356; transcription initiation from RNA polymerase II promoter; GO:0006367	DNA-directed RNA polymerase I complex; GO:0005736
-1.57899	FBgn0011722	Tig	Tiggrin	binding; GO:0005488; ; GO:0005488	axon guidance; GO:0007411	extracellular matrix (sensu Metazoa); GO:0005578
-1.73869	FBgn0030480	Tim9a	Tim9a	protein translocase activity; GO:0015450; ; GO:0015450; ; GO:0015450	protein import into mitochondrial inner membrane; GO:0045039; protein targeting to mitochondrion; GO:0006626; protein transport; GO:0015031	mitochondrial inner membrane presequence translocase complex; GO:0005744; mitochondrial inner membrane protein insertion complex; GO:0042721
-1.64148	FBgn0003714	tko	technical knockout	nucleic acid binding; GO:0003676; structural constituent of ribosome; GO:0003735; ; GO:0003676; ; GO:0003735; ; GO:0003735; ; GO:0003735	behavior; GO:0007610; courtship behavior; GO:0007619; detection of mechanical stimulus during sensory perception of sound; GO:0050910; male courtship behavior; GO:0008049; mechanosensory behavior; GO:0007638; protein biosynthesis; GO:0006412; response to mechanical stimulus; GO:0009612; sensory perception of sound; GO:0007605	mitochondrial ribosome; GO:0005761; mitochondrial small ribosomal subunit; GO:0005763
-2.08782	FBgn0011584	Trp1	Translocation protein 1	protein transporter activity; GO:0008565; ; GO:0008565	SRP-dependent cotranslational protein targeting to membrane; GO:0006614	integral to membrane; GO:0016021; translocon complex; GO:0005784
-1.6144	FBgn0024920	Ts	Ts	thymidylate synthase activity; GO:0004799 ; EC:2.1.1.45; oxidoreductase activity; GO:0016491 ; EC:1.-.-.-; ; GO:0016491 ; EC:1.-.-.-; ; GO:0004799 ; EC:2.1.1.45; ; GO:0004799 ; EC:2.1.1.45	DNA metabolism; GO:0006259; dTMP biosynthesis; GO:0006231; deoxyribonucleotide biosynthesis; GO:0009263; pyrimidine base metabolism; GO:0006206
-1.53368	FBgn0015321	UbcD4	Ubiquitin conjugating enzyme 4	ubiquitin conjugating enzyme activity; GO:0004840; ligase activity; GO:0016874 ; EC:6.-.-.-; ; GO:0016874 ; EC:6.-.-.-; ; GO:0004840	protein metabolism; GO:0019538; ubiquitin cycle; GO:0006512
-1.6449	FBgn0022224	ubl	ubiquitin like		protein modification; GO:0006464	cytoplasm; GO:0005737
-1.53368	FBgn0035978	UGP	UGP	UTP:glucose-1-phosphate uridylyltransferase activity; GO:0003983 ; EC:2.7.7.9; ; GO:0003983 ; EC:2.7.7.9	polysaccharide metabolism; GO:0005976
-1.6245	FBgn0010426	Vha14	Vacuolar H[+] ATPase 14kD subunit	hydrogen-exporting ATPase activity, phosphorylative mechanism; GO:0008553 ; EC:3.6.3.6; ; GO:0008553 ; EC:3.6.3.6; ; GO:0008553 ; EC:3.6.3.6; ; GO:0008553 ; EC:3.6.3.6; hydrogen-transporting ATP synthase activity, rotational mechanism; GO:0046933; hydrogen-transporting ATPase activity, rotational mechanism; GO:0046961; ; GO:0046933; ; GO:0046961	ATP synthesis coupled proton transport; GO:0015986; proton transport; GO:0015992	hydrogen-transporting ATPase V1 domain; GO:0000221; proton-transporting two-sector ATPase complex; GO:0016469
-1.76174	FBgn0015324	Vha26	Vacuolar H[+]-ATPase 26kD E subunit	hydrogen-exporting ATPase activity, phosphorylative mechanism; GO:0008553 ; EC:3.6.3.6; ; GO:0008553 ; EC:3.6.3.6; ; GO:0008553 ; EC:3.6.3.6; ; GO:0008553 ; EC:3.6.3.6; hydrogen-transporting ATP synthase activity, rotational mechanism; GO:0046933; hydrogen-transporting ATPase activity, rotational mechanism; GO:0046961; ; GO:0046933; ; GO:0046961	ATP synthesis coupled proton transport; GO:0015986; proton transport; GO:0015992	hydrogen-transporting ATPase V1 domain; GO:0000221; proton-transporting two-sector ATPase complex; GO:0016469
-1.58008	FBgn0022097	Vha36	Vha36	hydrogen-exporting ATPase activity, phosphorylative mechanism; GO:0008553 ; EC:3.6.3.6; ; GO:0008553 ; EC:3.6.3.6; ; GO:0008553 ; EC:3.6.3.6; ; GO:0008553 ; EC:3.6.3.6; hydrogen-transporting ATP synthase activity, rotational mechanism; GO:0046933; hydrogen-transporting ATPase activity, rotational mechanism; GO:0046961; ; GO:0046933; ; GO:0046961	ATP synthesis coupled proton transport; GO:0015986; proton transport; GO:0015992; purine base metabolism; GO:0006144	hydrogen-transporting ATPase V1 domain; GO:0000221; proton-transporting two-sector ATPase complex; GO:0016469
-1.62001	FBgn0028664	VhaM9.7-1	VhaM9.7-1	hydrogen-exporting ATPase activity, phosphorylative mechanism; GO:0008553 ; EC:3.6.3.6; nucleotide phosphatase activity; GO:0019204; ; GO:0008553 ; EC:3.6.3.6; ; GO:0019204; hydrogen-transporting ATP synthase activity, rotational mechanism; GO:0046933; hydrogen-transporting ATPase activity, rotational mechanism; GO:0046961; ; GO:0046933; ; GO:0046961	ATP synthesis coupled proton transport; GO:0015986; cation transport; GO:0006812	hydrogen-transporting ATPase V0 domain; GO:0000220; integral to membrane; GO:0016021; proton-transporting two-sector ATPase complex; GO:0016469
-1.60882	FBgn0028662	VhaPPA1-1	VhaPPA1-1	hydrogen-exporting ATPase activity, phosphorylative mechanism; GO:0008553 ; EC:3.6.3.6; ; GO:0008553 ; EC:3.6.3.6; hydrogen-transporting ATP synthase activity, rotational mechanism; GO:0046933; hydrogen-transporting ATPase activity, rotational mechanism; GO:0046961; ; GO:0046933; ; GO:0046961	ATP synthesis coupled proton transport; GO:0015986; cation transport; GO:0006812	hydrogen-transporting ATPase V0 domain; GO:0000220; proton-transporting two-sector ATPase complex; GO:0016469
-1.51677	FBgn0022027	Vps25	Vacuolar protein sorting 25		cell proliferation; GO:0008283; cell differentiation; GO:0030154; endosome transport; GO:0016197; negative regulation of apoptosis; GO:0043066;
-1.50629	FBgn0040512	zetaCOP	zetaCOP		intracellular protein transport; GO:0006886; vesicle-mediated transport; GO:0016192	COPI vesicle coat; GO:0030126; clathrin vesicle coat; GO:0030125
-1.81252	FBgn0024177	zpg	zero population growth	innexin channel activity; GO:0015286; ; GO:0015286	germ cell development; GO:0007281; signal transduction; GO:0007165	gap junction; GO:0005921; integral to membrane; GO:0016021
