# Supplementary material for: Complementary transcriptomic, lipidomic, and targeted functional genetic analyses in cultured Drosophila cells highlight the role of glycerophospholipid metabolism in Flock House virus RNA replication
Source: BMC Genomics. 2010 Mar 17;11:183. doi: 10.1186/1471-2164-11-183 (PMC2847973; doi:10.1186/1471-2164-11-183)
Supplement: Additional file 2 — Complete list of Drosophila genes upregulated in response to FHV replicon expression. Drosophila genes that showed significant upregulation after FHV replicon expression are listed in an Excel spreadsheet as described above for Additional File 1. [file 1471-2164-11-183-S2.XLS]

## Sheet: flybase-reports
Castorena-et-al-T2supp.xls
Drosophila S2-FHV Replicon Array Composite
Composite analysis from three independent datasets (18 hp induction)
Genomatix analysis, ChipInspector program, FDR 1%, minimum 3 probe coverage, fold change >=1.5
Fold
increase	FlyBase ID	Gene Symbol	Gene Name	GO:Molecular_function	GO:Biological_process	GO:Cellular_component
1.5977	FBgn0024913	activin-beta	activin-beta	transforming growth factor beta receptor binding; GO:0005160; growth factor activity; GO:0008083; ; GO:0008083; ; GO:0005160; ; GO:0005160	cell growth; GO:0016049; cell-cell signaling; GO:0007267; dendrite morphogenesis; GO:0016358; transmembrane receptor protein serine/threonine kinase signaling pathway; GO:0007178	extracellular region; GO:0005576
1.805	FBgn0020764	Alas	Aminolevulinate synthase	5-aminolevulinate synthase activity; GO:0003870 ; EC:2.3.1.37; ; GO:0003870 ; EC:2.3.1.37; transaminase activity; GO:0008483 ; EC:2.6.1.-; transferase activity; GO:0016740 ; EC:2.-.-.-; ; GO:0016740 ; EC:2.-.-.-; ; GO:0008483 ; EC:2.6.1.-; ; GO:0003870 ; EC:2.3.1.37; ; GO:0003870 ; EC:2.3.1.37; ; GO:0003870 ; EC:2.3.1.37	amino acid metabolism; GO:0006520; heme biosynthesis; GO:0006783	mitochondrial matrix; GO:0005759
1.56482	FBgn0031461	Alp23B	Activin Like Protein at 23B	metallopeptidase activity; GO:0008237; growth factor activity; GO:0008083; zinc ion binding; GO:0008270; ; GO:0008083; transforming growth factor beta receptor binding; GO:0005160; ; GO:0008237; ; GO:0008270; ; GO:0005160	cellular physiological process; GO:0050875; growth; GO:0040007; proteolysis; GO:0006508; transforming growth factor beta receptor signaling pathway; GO:0007179
1.60659	FBgn0015577	alpha-Est9	alpha-Esterase-9	carboxylesterase activity; GO:0004091 ; EC:3.1.1.1; ; GO:0004091 ; EC:3.1.1.1; ; GO:0004091 ; EC:3.1.1.1; cholinesterase activity; GO:0004104 ; EC:3.1.1.8; ; GO:0004104 ; EC:3.1.1.8
1.7411	FBgn0003470	alpha-Spec	alpha Spectrin	actin binding; GO:0003779; calmodulin binding; GO:0005516; ; GO:0003779; ; GO:0003779; microtubule binding; GO:0008017; ; GO:0005516; ; GO:0008017; ; GO:0003779; cytoskeletal protein binding; GO:0008092; ; GO:0008092; structural constituent of cytoskeleton; GO:0005200; ; GO:0005200; calcium ion binding; GO:0005509; ; GO:0003779; ; GO:0005509	NOT ring canal formation, actin assembly; GO:0008302; cell-cell adhesion; GO:0016337; cytoskeleton organization and biogenesis; GO:0007010; female germ-line cyst formation (sensu Insecta); GO:0030727; fusome organization and biogenesis; GO:0045478; germ-line cyst formation; GO:0048134; larval development (sensu Insecta); GO:0002168; neuromuscular synaptic transmission; GO:0007274; oocyte construc…	Golgi apparatus; GO:0005794; cell cortex; GO:0005938; cytoskeleton; GO:0005856; fusome; GO:0045169; plasma membrane; GO:0005886; spectrin; GO:0008091; spectrosome; GO:0045170
1.71475	FBgn0000071	Ama	Amalgam	antigen binding; GO:0003823; ; GO:0003823	cell adhesion; GO:0007155; cell-cell adhesion; GO:0016337; signal transduction; GO:0007165	plasma membrane; GO:0005886
1.55079	FBgn0040281	Aplip1	APP-like protein interacting protein 1	kinesin binding; GO:0019894; NOT JUN kinase binding; GO:0008432; protein binding; GO:0005515; protein kinase binding; GO:0019901; ; GO:0008432; ; GO:0019894; ; GO:0019901; kinase activator activity; GO:0019209; ; GO:0005515; ; GO:0019894; ; GO:0019209; ; GO:0008432; ; GO:0019901; rhodopsin-like receptor activity; GO:0001584; ; GO:0001584	G-protein coupled receptor protein signaling pathway; GO:0007186; regulation of JNK cascade; GO:0046328	cytoplasm; GO:0005737; integral to membrane; GO:0016021
1.61776	FBgn0065032	Arpc3B	Arpc3B	actin binding; GO:0003779; ; GO:0003779; structural constituent of cytoskeleton; GO:0005200; ; GO:0005200	actin filament organization; GO:0007015; regulation of actin filament polymerization; GO:0030833	Arp2/3 protein complex; GO:0005885; ring canal (sensu Insecta); GO:0045172
1.7593	FBgn0023407	B4	B4		circadian rhythm; GO:0007623; imaginal disc development; GO:0007444
1.86607	FBgn0010395	betaInt-nu	beta[nu] integrin	receptor activity; GO:0004872; ; GO:0004872; cell adhesion molecule binding; GO:0050839; ; GO:0050839; ; GO:0004872; ; GO:0050839	cell adhesion; GO:0007155; cell motility; GO:0006928; cell-cell adhesion; GO:0016337; cell-matrix adhesion; GO:0007160; cytoskeleton organization and biogenesis; GO:0007010; defense response; GO:0006952; development; GO:0007275; heterophilic cell adhesion; GO:0007157; signal transduction; GO:0007165	integrin complex; GO:0008305
1.51047	FBgn0013753	Bgb	Big brother	transcription factor binding; GO:0008134; ; GO:0008134; transcription coactivator activity; GO:0003713; protein heterodimerization activity; GO:0046982; ; GO:0003713; ; GO:0003713; ; GO:0046982; ; GO:0003713; ; GO:0003713	positive regulation of transcription from RNA polymerase II promoter; GO:0045944; regulation of transcription from RNA polymerase II promoter; GO:0006357	core-binding factor complex; GO:0016513; nucleus; GO:0005634
1.60214	FBgn0000210	br	broad	DNA binding; GO:0003677; ; GO:0003677; specific RNA polymerase II transcription factor activity; GO:0003704; transcription factor activity; GO:0003700; hydrolase activity, acting on ester bonds; GO:0016788 ; EC:3.1.-.-; ; GO:0003700; ; GO:0003704; protein binding; GO:0005515; zinc ion binding; GO:0008270; ; GO:0016788 ; EC:3.1.-.-; ; GO:0008270; ; GO:0005515	autophagy; GO:0006914; catabolism; GO:0009056; cell death; GO:0008219; central nervous system remodeling (sensu Insecta); GO:0035193; ecdysone-mediated induction of salivary gland cell autophagic cell death; GO:0035072; eclosion; GO:0007562; metamorphosis (sensu Insecta); GO:0046698; metamorphosis; GO:0007552; photoreceptor fate commitment (sensu Endopterygota); GO:0007459; progression of morphog…	nucleus; GO:0005634
1.51677	FBgn0045064	bwa	brain washing	ceramidase activity; GO:0017040 ; EC:3.5.1.23; ; GO:0017040 ; EC:3.5.1.23	brain development; GO:0007420; ceramide metabolism; GO:0006672	Golgi membrane; GO:0000139; endoplasmic reticulum membrane; GO:0005789; integral to membrane; GO:0016021
1.54542	FBgn0031114	cactin	cactin		defense response; GO:0006952; dorsal/ventral axis specification; GO:0009950; signal transduction; GO:0007165
1.53156	FBgn0030741	CalpC	Calpain C	calmodulin binding; GO:0005516; calpain activity; GO:0004198 ; EC:3.4.22.17; NOT calpain activity; GO:0004198 ; EC:3.4.22.17; ; GO:0005516; calcium ion binding; GO:0005509; ; GO:0005509; ; GO:0004198 ; EC:3.4.22.17; ; GO:0004198 ; EC:3.4.22.17	proteolysis; GO:0006508	cytoplasm; GO:0005737; intracellular; GO:0005622
1.51467	FBgn0039928	cals	calsyntenin-1	calcium ion binding; GO:0005509; ; GO:0005509; ; GO:0005509	calcium-dependent cell-cell adhesion; GO:0016339; homophilic cell adhesion; GO:0007156; synaptic transmission; GO:0007268	extracellular region; GO:0005576; integral to plasma membrane; GO:0005887; postsynaptic membrane; GO:0045211
1.60993	FBgn0004624	CaMKII	Calcium/calmodulin-dependent protein kinase II	calmodulin binding; GO:0005516; ATP binding; GO:0005524; ; GO:0005524; ; GO:0005516; receptor signaling protein serine/threonine kinase activity; GO:0004702 ; EC:2.7.1.-; protein serine/threonine kinase activity; GO:0004674; ; GO:0004674; ; GO:0004674; ; GO:0004702 ; EC:2.7.1.-; calcium- and calmodulin-dependent protein kinase activity; GO:0004685 ; EC:2.7.1.123; ; GO:0004685 ; EC:2.7.1.123; ; GO…	calcium-mediated signaling; GO:0019722; courtship behavior; GO:0007619; learning and/or memory; GO:0007611; muscle contraction; GO:0006936; neuromuscular junction development; GO:0007528; protein amino acid phosphorylation; GO:0006468; regulation of filopodium formation; GO:0051489; synaptic transmission; GO:0007268	calcium- and calmodulin-dependent protein kinase complex; GO:0005954
1.90792	FBgn0026144	CBP	sarcoplasmic calcium-binding protein	calcium ion binding; GO:0005509; ; GO:0005509		sarcoplasmic reticulum; GO:0016529
1.6783	FBgn0041342	Cct1	CTP:phosphocholine cytidylyltransferase 1	choline-phosphate cytidylyltransferase activity; GO:0004105 ; EC:2.7.7.15; ; GO:0004105 ; EC:2.7.7.15; ; GO:0004105 ; EC:2.7.7.15	biosynthesis; GO:0009058; determination of adult life span; GO:0008340; endocytosis; GO:0006897; establishment of ommatidial polarity (sensu Endopterygota); GO:0042067; eye development; GO:0001654; oogenesis (sensu Insecta); GO:0009993; phospholipid metabolism; GO:0006644; wing morphogenesis; GO:0007476
1.54007	FBgn0035231	Cct2	CTP:phosphocholine cytidylyltransferase 2	choline-phosphate cytidylyltransferase activity; GO:0004105 ; EC:2.7.7.15; ; GO:0004105 ; EC:2.7.7.15; ; GO:0004105 ; EC:2.7.7.15; ; GO:0004105 ; EC:2.7.7.15	biosynthesis; GO:0009058; phospholipid metabolism; GO:0006644
1.54328	FBgn0039056	cenB1A	centaurin beta 1A	ARF GTPase activator activity; GO:0008060; ; GO:0008060; ; GO:0008060; hydrolase activity, hydrolyzing O-glycosyl compounds; GO:0004553 ; EC:3.2.1.-; ; GO:0004553 ; EC:3.2.1.-	G-protein coupled receptor protein signaling pathway; GO:0007186; carbohydrate metabolism; GO:0005975; cell adhesion; GO:0007155; cytoskeleton organization and biogenesis; GO:0007010; regulation of GTPase activity; GO:0043087
1.54756	FBgn0032785	CG10026	CG10026	retinal binding; GO:0016918; carrier activity; GO:0005386; ; GO:0005386; ; GO:0016918; vitamin E binding; GO:0008431; ; GO:0008431	coenzyme metabolism; GO:0006732; prosthetic group metabolism; GO:0051189; transport; GO:0006810	intracellular; GO:0005622
1.57462	FBgn0032800	CG10137	CG10137	glutamate binding; GO:0016595; glycine binding; GO:0016594; thienylcyclohexylpiperidine binding; GO:0016596; ; GO:0016595; ; GO:0016594; ; GO:0016596
1.55294	FBgn0032681	CG10283	CG10283
1.69584	FBgn0034082	CG10734	CG10734
1.52944	FBgn0034221	CG10764	CG10764	trypsin activity; GO:0004295 ; EC:3.4.21.4; serine-type endopeptidase activity; GO:0004252 ; EC:3.4.21.-; chymotrypsin activity; GO:0004263 ; EC:3.4.21.1; ; GO:0004252 ; EC:3.4.21.-; ; GO:0004295 ; EC:3.4.21.4; ; GO:0004263 ; EC:3.4.21.1	proteolysis; GO:0006508
1.84293	FBgn0026592	CG1079	CG1079
1.75686	FBgn0037238	CG1090	CG1090	alpha-type channel activity; GO:0015268; ; GO:0015268; calcium, potassium:sodium antiporter activity; GO:0008273; ; GO:0008273	cation transport; GO:0006812	integral to membrane; GO:0016021
1.71713	FBgn0037381	CG10999	CG10999
1.76541	FBgn0036318	CG11009	CG11009
1.57026	FBgn0039241	CG11089	CG11089	IMP cyclohydrolase activity; GO:0003937 ; EC:3.5.4.10; ; GO:0003937 ; EC:3.5.4.10; phosphoribosylaminoimidazolecarboxamide formyltransferase activity; GO:0004643 ; EC:2.1.2.3; ; GO:0004643 ; EC:2.1.2.3	purine base metabolism; GO:0006144; purine nucleotide biosynthesis; GO:0006164
1.60993	FBgn0037205	CG11133	CG11133
1.56591	FBgn0030049	CG11265	CG11265	nucleic acid binding; GO:0003676; DNA topoisomerase activity; GO:0003916 ; EC:5.99.1.-; ; GO:0003676; sigma DNA polymerase activity; GO:0019984; ; GO:0003916 ; EC:5.99.1.-; ; GO:0019984	DNA replication; GO:0006260; sister chromatid cohesion; GO:0007062
1.56808	FBgn0046296	CG11534	CG11534	DNA binding; GO:0003677; diacylglycerol binding; GO:0019992; ; GO:0019992; receptor activity; GO:0004872; ubiquitin-protein ligase activity; GO:0004842 ; EC:6.3.2.19; zinc ion binding; GO:0008270; ; GO:0004872; ; GO:0004842 ; EC:6.3.2.19; ; GO:0008270; ; GO:0003677	intracellular signaling cascade; GO:0007242; protein ubiquitination; GO:0016567; regulation of transcription, DNA-dependent; GO:0006355	ubiquitin ligase complex; GO:0000151
1.55617	FBgn0030299	CG11727	CG11727	small GTPase regulator activity; GO:0005083; ; GO:0005083	cell cycle; GO:0007049; chromosome segregation; GO:0007059; mitosis; GO:0007067; regulation of progression through cell cycle; GO:0000074
1.63921	FBgn0037631	CG11776	CG11776
1.82387	FBgn0039268	CG11819	CG11819
1.5768	FBgn0014427	CG11899	CG11899	phosphoserine transaminase activity; GO:0004648 ; EC:2.6.1.52; ; GO:0004648 ; EC:2.6.1.52; ; GO:0004648 ; EC:2.6.1.52	L-serine biosynthesis; GO:0006564; pyridoxine biosynthesis; GO:0008615
1.50212	FBgn0031620	CG11929	CG11929
1.53901	FBgn0031079	CG11940	CG11940	receptor signaling protein activity; GO:0005057; ; GO:0005057	cell surface receptor linked signal transduction; GO:0007166; development; GO:0007275; signal transduction; GO:0007165; transmembrane receptor protein tyrosine kinase signaling pathway; GO:0007169
1.55725	FBgn0035236	CG12004	CG12004
1.52626	FBgn0027903	CG12018	CG12018	nucleic acid binding; GO:0003676; ; GO:0003676; delta DNA polymerase activity; GO:0003891; ; GO:0003891; ; GO:0003891	DNA repair; GO:0006281; DNA replication; GO:0006260	delta DNA polymerase complex; GO:0005659; nucleus; GO:0005634
1.52732	FBgn0035276	CG12022	CG12022	molecular function unknown; GO:0005554; ; GO:0005554	biological process unknown; GO:0000004	cellular component unknown; GO:0008372
1.84933	FBgn0035283	CG12024	CG12024
1.5252	FBgn0039831	CG12054	CG12054	nucleic acid binding; GO:0003676; ; GO:0003676; zinc ion binding; GO:0008270; ; GO:0008270		nucleus; GO:0005634
1.70173	FBgn0043458	CG12084	CG12084
1.65176	FBgn0035227	CG12090	CG12090
1.69584	FBgn0035228	CG12091	CG12091
1.51677	FBgn0035238	CG12104	CG12104
1.63807	FBgn0035571	CG12493	CG12493	double-stranded RNA binding; GO:0003725; ; GO:0003725		intracellular; GO:0005622
2.13317	FBgn0037215	CG12582	CG12582	hydrolase activity, hydrolyzing N-glycosyl compounds; GO:0016799 ; EC:3.2.2.-; ; GO:0016799 ; EC:3.2.2.-; beta-mannosidase activity; GO:0004567 ; EC:3.2.1.25; ; GO:0004567 ; EC:3.2.1.25	carbohydrate metabolism; GO:0005975; protein amino acid glycosylation; GO:0006486
1.55294	FBgn0030373	CG12721	CG12721
1.71356	FBgn0046258	CG12880	CG12880
1.55186	FBgn0033437	CG12926	CG12926	carrier activity; GO:0005386; ; GO:0005386; vitamin E binding; GO:0008431; ; GO:0008431	coenzyme metabolism; GO:0006732; prosthetic group metabolism; GO:0051189; transport; GO:0006810	intracellular; GO:0005622
1.73748	FBgn0032140	CG13117	CG13117
1.55725	FBgn0040827	CG13315	CG13315
1.58447	FBgn0039797	CG1340	CG1340	mRNA binding; GO:0003729; ; GO:0003729; translation initiation factor activity; GO:0003743; ; GO:0003743	translational initiation; GO:0006413	cytosol; GO:0005829
1.63241	FBgn0034723	CG13506	CG13506
1.53901	FBgn0034870	CG13559	CG13559
1.6077	FBgn0040834	CG13680	CG13680
1.57462	FBgn0035209	CG13914	CG13914
1.69584	FBgn0035237	CG13917	CG13917
1.64718	FBgn0035267	CG13921	CG13921
1.69702	FBgn0035243	CG13926	CG13926
1.50525	FBgn0035270	CG13933	CG13933		intracellular signaling cascade; GO:0007242
1.51257	FBgn0029639	CG14419	CG14419
1.66671	FBgn0037222	CG14642	CG14642	trypsin activity; GO:0004295 ; EC:3.4.21.4; serine-type endopeptidase activity; GO:0004252 ; EC:3.4.21.-; chymotrypsin activity; GO:0004263 ; EC:3.4.21.1; ; GO:0004252 ; EC:3.4.21.-; ; GO:0004295 ; EC:3.4.21.4; ; GO:0004263 ; EC:3.4.21.1	proteolysis; GO:0006508
1.5966	FBgn0038346	CG14872	CG14872
1.5977	FBgn0035450	CG14972	CG14972
1.69466	FBgn0035451	CG14973	CG14973
1.56482	FBgn0034396	CG15097	CG15097	actin binding; GO:0003779; ; GO:0003779; ; GO:0003779	apoptosis; GO:0006915
1.9066	FBgn0037448	CG15186	CG15186
1.55617	FBgn0028886	CG15279	CG15279	cation:amino acid symporter activity; GO:0005416; neurotransmitter:sodium symporter activity; GO:0005328; ; GO:0005416; ; GO:0005328	amino acid metabolism; GO:0006520; amino acid transport; GO:0006865; cation transport; GO:0006812; extracellular transport; GO:0006858; neurotransmitter transport; GO:0006836	integral to plasma membrane; GO:0005887; membrane; GO:0016020
1.77031	FBgn0031144	CG1529	CG1529	nucleic acid binding; GO:0003676; ; GO:0003676; zinc ion binding; GO:0008270; ; GO:0008270		nucleus; GO:0005634
1.805	FBgn0032483	CG15482	CG15482
1.56482	FBgn0031077	CG15618	CG15618
1.752	FBgn0031613	CG15636	CG15636	DNA binding; GO:0003677; chromatin binding; GO:0003682; ; GO:0003677; ; GO:0003682	chromatin assembly or disassembly; GO:0006333	chromatin; GO:0000785; nucleus; GO:0005634
1.60547	FBgn0029803	CG15770	CG15770
1.71356	FBgn0031910	CG15818	CG15818	sugar binding; GO:0005529; ; GO:0005529	development; GO:0007275; gametogenesis; GO:0007276; spermatogenesis; GO:0007283
1.54649	FBgn0039844	CG1607	CG1607	amino acid transporter activity; GO:0015171; ; GO:0015171; amino acid-polyamine transporter activity; GO:0005279; ; GO:0005279	amino acid metabolism; GO:0006520; amino acid transport; GO:0006865	membrane; GO:0016020
1.52309	FBgn0030286	CG1657	CG1657	Rab guanyl-nucleotide exchange factor activity; GO:0017112; sugar porter activity; GO:0005351; ; GO:0017112; ; GO:0005351	phosphoenolpyruvate-dependent sugar phosphotransferase system; GO:0009401; transport; GO:0006810
1.51887	FBgn0040394	CG16903	CG16903	mRNA binding; GO:0003729; general RNA polymerase II transcription factor activity; GO:0016251; ; GO:0003729; cyclin-dependent protein kinase regulator activity; GO:0016538 ; EC:2.7.1.-; ; GO:0016251; ; GO:0016538 ; EC:2.7.1.-	nuclear mRNA splicing, via spliceosome; GO:0000398; regulation of progression through cell cycle; GO:0000074; regulation of transcription from RNA polymerase II promoter; GO:0006357	nucleus; GO:0005634
1.65979	FBgn0031816	CG16947	CG16947
1.60547	FBgn0031117	CG1702	CG1702	transferase activity; GO:0016740 ; EC:2.-.-.-; glutathione transferase activity; GO:0004364 ; EC:2.5.1.18; ; GO:0016740 ; EC:2.-.-.-; ; GO:0004364 ; EC:2.5.1.18	defense response; GO:0006952; response to toxin; GO:0009636
1.60993	FBgn0036547	CG17032	CG17032
1.64947	FBgn0035249	CG17249	CG17249
2.1155	FBgn0027070	CG17322	CG17322	2-hydroxyacylsphingosine 1-beta-galactosyltransferase activity; GO:0003851 ; EC:2.4.1.45; ; GO:0003851 ; EC:2.4.1.45	defense response; GO:0006952; polysaccharide metabolism; GO:0005976; response to toxin; GO:0009636; steroid metabolism; GO:0008202
1.51152	FBgn0034748	CG17807	CG17807
1.63467	FBgn0034255	CG18186	CG18186
1.61776	FBgn0030782	CG18358	CG18358
1.58777	FBgn0033155	CG1845	CG1845	DNA binding; GO:0003677; nucleic acid binding; GO:0003676; transcription regulator activity; GO:0030528; ; GO:0003676; ; GO:0030528; zinc ion binding; GO:0008270; ; GO:0008270; ; GO:0003677	nucleobase, nucleoside, nucleotide and nucleic acid metabolism; GO:0006139; regulation of transcription, DNA-dependent; GO:0006355; transcription from RNA polymerase II promoter; GO:0006366; transcription initiation from RNA polymerase II promoter; GO:0006367	nucleus; GO:0005634
1.93187	FBgn0031470	CG18557	CG18557	NOT serine-type endopeptidase activity; GO:0004252 ; EC:3.4.21.-; chymotrypsin activity; GO:0004263 ; EC:3.4.21.1; trypsin activity; GO:0004295 ; EC:3.4.21.4; ; GO:0004252 ; EC:3.4.21.-; ; GO:0004295 ; EC:3.4.21.4; ; GO:0004263 ; EC:3.4.21.1	proteolysis; GO:0006508
1.53156	FBgn0033425	CG1874	CG1874
1.51152	FBgn0035211	CG2211	CG2211
1.58118	FBgn0035210	CG2213	CG2213
1.50525	FBgn0039773	CG2224	CG2224
1.76052	FBgn0029990	CG2233	CG2233
1.51152	FBgn0035204	CG2277	CG2277	nucleotide phosphatase activity; GO:0019204; phosphoric monoester hydrolase activity; GO:0016791 ; EC:3.1.3.-; ; GO:0019204; ; GO:0016791 ; EC:3.1.3.-	nucleobase, nucleoside, nucleotide and nucleic acid metabolism; GO:0006139; purine base metabolism; GO:0006144
1.77769	FBgn0035205	CG2469	CG2469
1.60436	FBgn0030357	CG2471	CG2471
1.5042	FBgn0050046	CG30046	CG30046	structural molecule activity; GO:0005198; calcium ion binding; GO:0005509; ; GO:0005198; ; GO:0005509	cell adhesion; GO:0007155; cytoskeleton organization and biogenesis; GO:0007010; development; GO:0007275; ectoderm development; GO:0007398
1.73508	FBgn0050090	CG30090	CG30090	serine-type peptidase activity; GO:0008236; peptidase activity; GO:0008233 ; EC:3.4.-.-; chymotrypsin activity; GO:0004263 ; EC:3.4.21.1; ; GO:0008236; ; GO:0008233 ; EC:3.4.-.-; trypsin activity; GO:0004295 ; EC:3.4.21.4; ; GO:0004295 ; EC:3.4.21.4; ; GO:0004263 ; EC:3.4.21.1	amino acid biosynthesis; GO:0008652; amino acid metabolism; GO:0006520; protein metabolism; GO:0019538; proteolysis; GO:0006508; regulation of amino acid metabolism; GO:0006521
1.58227	FBgn0050484	CG30484	CG30484
1.52838	FBgn0027598	CG31012	CG31012	receptor binding; GO:0005102; ; GO:0005102; SH3/SH2 adaptor activity; GO:0005070; ; GO:0005070
1.60436	FBgn0034950	CG3105	CG3105	ATP binding; GO:0005524; ; GO:0005524; receptor signaling protein serine/threonine kinase activity; GO:0004702 ; EC:2.7.1.-; protein kinase activity; GO:0004672 ; EC:2.7.1.37; protein serine/threonine kinase activity; GO:0004674; ; GO:0004674; ; GO:0004702 ; EC:2.7.1.-; ; GO:0004672 ; EC:2.7.1.37	intracellular signaling cascade; GO:0007242; protein amino acid phosphorylation; GO:0006468
1.51572	FBgn0051149	CG31149	CG31149
1.51572	FBgn0031471	CG3117	CG3117	NOT serine-type endopeptidase activity; GO:0004252 ; EC:3.4.21.-; trypsin activity; GO:0004295 ; EC:3.4.21.4; ; GO:0004252 ; EC:3.4.21.-; ; GO:0004295 ; EC:3.4.21.4	proteolysis; GO:0006508
1.53794	FBgn0051295	CG31295	CG31295	molecular function unknown; GO:0005554; ; GO:0005554	biological process unknown; GO:0000004	cellular component unknown; GO:0008372
1.55186	FBgn0051436	CG31436	CG31436
1.62001	FBgn0051451	CG31451	CG31451	molecular function unknown; GO:0005554; ; GO:0005554	biological process unknown; GO:0000004	cellular component unknown; GO:0008372
1.57571	FBgn0029896	CG3168	CG3168	DNA binding; GO:0003677; ATP binding; GO:0005524; ; GO:0005524; transporter activity; GO:0005215; carbohydrate transporter activity; GO:0015144; ; GO:0005215; DNA topoisomerase (ATP-hydrolyzing) activity; GO:0003918 ; EC:5.99.1.3; ; GO:0015144; ; GO:0003677; ; GO:0003918 ; EC:5.99.1.3	DNA metabolism; GO:0006259; DNA topological change; GO:0006265; carbohydrate metabolism; GO:0005975; carbohydrate transport; GO:0008643; neurotransmitter secretion; GO:0007269; synaptic transmission; GO:0007268; transmission of nerve impulse; GO:0019226; transport; GO:0006810	integral to membrane; GO:0016021; membrane; GO:0016020
1.55509	FBgn0028543	CG31839	CG31839	receptor binding; GO:0005102; structural molecule activity; GO:0005198; ; GO:0005102; ; GO:0005198	cell-matrix adhesion; GO:0007160; mesoderm development; GO:0007498; signal transduction; GO:0007165	extracellular region; GO:0005576
1.54114	FBgn0051856	CG31856	CG31856	molecular function unknown; GO:0005554; ; GO:0005554	biological process unknown; GO:0000004	cellular component unknown; GO:0008372
1.58997	FBgn0052207	CG32207	CG32207	molecular function unknown; GO:0005554; ; GO:0005554	biological process unknown; GO:0000004	cellular component unknown; GO:0008372
1.55617	FBgn0052676	CG32676	CG32676		cellular physiological process; GO:0050875
1.65061	FBgn0034711	CG3290	CG3290	nucleotide phosphatase activity; GO:0019204; ; GO:0019204; alkaline phosphatase activity; GO:0004035 ; EC:3.1.3.1; ; GO:0004035 ; EC:3.1.3.1	mesoderm development; GO:0007498; metabolism; GO:0008152; skeletal development; GO:0001501
1.89868	FBgn0052982	CG32982	CG32982
1.86219	FBgn0053080	CG33080	CG33080	alpha-glucosidase activity; GO:0004558 ; EC:3.2.1.20; ; GO:0004558 ; EC:3.2.1.20	carbohydrate metabolism; GO:0005975	alpha-glucosidase II complex; GO:0017177
1.74836	FBgn0053171	CG33171	CG33171	extracellular matrix structural constituent; GO:0005201; ; GO:0005201; protein prenyltransferase activity; GO:0008318 ; EC:2.5.1.-; ; GO:0008318 ; EC:2.5.1.-	cell-matrix adhesion; GO:0007160; cytoskeleton organization and biogenesis; GO:0007010; phosphate transport; GO:0006817; protein amino acid prenylation; GO:0018346; signal transduction; GO:0007165	collagen; GO:0005581; cytoplasm; GO:0005737
1.70882	FBgn0053191	CG33191	CG33191	molecular function unknown; GO:0005554; ; GO:0005554	biological process unknown; GO:0000004	cellular component unknown; GO:0008372
1.88035	FBgn0053346	CG33346	CG33346
1.78509	FBgn0053462	CG33462	CG33462	trypsin activity; GO:0004295 ; EC:3.4.21.4; ; GO:0004295 ; EC:3.4.21.4; ; GO:0004295 ; EC:3.4.21.4	proteolysis; GO:0006508
1.96156	FBgn0054037	CG34037	CG34037
1.54435	FBgn0083962	CG34126	CG34126	nucleotide binding; GO:0000166
1.64262	FBgn0024984	CG3457	CG3457
2.24544	FBgn0031245	CG3625	CG3625
2.24544	FBgn0031245	CG3625	CG3625
1.5042	FBgn0026875	CG3638	CG3638
1.59549	FBgn0025692	CG3814	CG3814	N-methyl-D-aspartate selective glutamate receptor activity; GO:0004972; ; GO:0004972		N-methyl-D-aspartate selective glutamate receptor complex; GO:0017146
2.15248	FBgn0033786	CG3884	CG3884
1.71119	FBgn0036824	CG3902	CG3902	short-branched-chain-acyl-CoA dehydrogenase activity; GO:0016937 ; EC:1.3.99.-; ; GO:0016937 ; EC:1.3.99.-	acyl-CoA metabolism; GO:0006637; electron transport; GO:0006118
1.72309	FBgn0028516	CG3994	CG3994	metal ion transporter activity; GO:0046873; zinc ion transporter activity; GO:0005385; ; GO:0046873; ; GO:0005385	cation transport; GO:0006812	membrane; GO:0016020
1.79378	FBgn0058115	CG40115	CG40115
1.54114	FBgn0032149	CG4036	CG4036
1.58997	FBgn0029791	CG4096	CG4096	metalloendopeptidase activity; GO:0004222 ; EC:3.4.24.-; zinc ion binding; GO:0008270; ; GO:0004222 ; EC:3.4.24.-; ; GO:0008270	cell-cell adhesion; GO:0016337; proteolysis; GO:0006508; signal transduction; GO:0007165
1.51887	FBgn0034598	CG4266	CG4266	mRNA binding; GO:0003729; ; GO:0003729	nuclear mRNA splicing, via spliceosome; GO:0000398
1.81882	FBgn0031405	CG4267	CG4267	phospholipase activity; GO:0004620 ; EC:3.1.1.-; ; GO:0004620 ; EC:3.1.1.-	lipid metabolism; GO:0006629
1.50838	FBgn0025626	CG4281	CG4281
1.72429	FBgn0030747	CG4301	CG4301	ATP binding; GO:0005524; ; GO:0005524; calcium-transporting ATPase activity; GO:0005388 ; EC:3.6.3.8; ; GO:0005388 ; EC:3.6.3.8	cation transport; GO:0006812; lipid metabolism; GO:0006629; lipid transport; GO:0006869	integral to membrane; GO:0016021; membrane; GO:0016020
1.5042	FBgn0037856	CG4674	CG4674
1.56049	FBgn0031307	CG4726	CG4726	high affinity inorganic phosphate:sodium symporter activity; GO:0005316; ; GO:0005316	carbohydrate metabolism; GO:0005975; carbohydrate transport; GO:0008643; cation transport; GO:0006812; extracellular transport; GO:0006858; phosphate metabolism; GO:0006796; phosphate transport; GO:0006817	integral to membrane; GO:0016021
2.04911	FBgn0028514	CG4793	CG4793	NOT serine-type endopeptidase activity; GO:0004252 ; EC:3.4.21.-; enzyme activator activity; GO:0008047; chymotrypsin activity; GO:0004263 ; EC:3.4.21.1; trypsin activity; GO:0004295 ; EC:3.4.21.4; ; GO:0004252 ; EC:3.4.21.-; ; GO:0008047; ; GO:0004295 ; EC:3.4.21.4; ; GO:0004263 ; EC:3.4.21.1; hydrolase activity, hydrolyzing O-glycosyl compounds; GO:0004553 ; EC:3.2.1.-; ; GO:0004553 ; EC:3.2.1.-	carbohydrate metabolism; GO:0005975; proteolysis; GO:0006508
1.51887	FBgn0034225	CG4827	CG4827	5'-nucleotidase activity; GO:0008253 ; EC:3.1.3.5; ; GO:0008253 ; EC:3.1.3.5; ; GO:0008253 ; EC:3.1.3.5	nucleobase, nucleoside, nucleotide and nucleic acid metabolism; GO:0006139; nucleotide catabolism; GO:0009166
1.53794	FBgn0037998	CG4848	CG4848
1.59881	FBgn0037999	CG4860	CG4860	acyl-CoA dehydrogenase activity; GO:0003995 ; EC:1.3.99.3; ; GO:0003995 ; EC:1.3.99.3	acyl-CoA metabolism; GO:0006637; electron transport; GO:0006118
1.61105	FBgn0034139	CG4927	CG4927	trypsin activity; GO:0004295 ; EC:3.4.21.4; chymotrypsin activity; GO:0004263 ; EC:3.4.21.1; serine-type endopeptidase activity; GO:0004252 ; EC:3.4.21.-; ; GO:0004295 ; EC:3.4.21.4; ; GO:0004252 ; EC:3.4.21.-; ; GO:0004263 ; EC:3.4.21.1	proteolysis; GO:0006508
1.88426	FBgn0027556	CG4928	CG4928	molecular function unknown; GO:0005554; ; GO:0005554	muscle contraction; GO:0006936	integral to membrane; GO:0016021; plasma membrane; GO:0005886
1.61552	FBgn0031317	CG5118	CG5118
2.01531	FBgn0035957	CG5144	CG5144	arginine kinase activity; GO:0004054 ; EC:2.7.3.3; ; GO:0004054 ; EC:2.7.3.3
1.56157	FBgn0035617	CG5146	CG5146
1.55617	FBgn0036564	CG5241	CG5241	asparaginase activity; GO:0004067 ; EC:3.5.1.1; ; GO:0004067 ; EC:3.5.1.1	amino acid catabolism; GO:0009063; glycoprotein catabolism; GO:0006516; protein amino acid glycosylation; GO:0006486
1.63694	FBgn0030575	CG5321	CG5321	gamma-butyrobetaine dioxygenase activity; GO:0008336 ; EC:1.14.11.1; ; GO:0008336 ; EC:1.14.11.1	coenzyme metabolism; GO:0006732; prosthetic group metabolism; GO:0051189; vitamin biosynthesis; GO:0009110
1.8025	FBgn0031327	CG5397	CG5397	sterol O-acyltransferase activity; GO:0004772 ; EC:2.3.1.26; hydrolase activity, acting on ester bonds; GO:0016788 ; EC:3.1.-.-; ; GO:0016788 ; EC:3.1.-.-; ; GO:0004772 ; EC:2.3.1.26	defense response; GO:0006952; ectoderm development; GO:0007398
2.42335	FBgn0038353	CG5399	CG5399
1.66671	FBgn0039430	CG5455	CG5455	catalytic activity; GO:0003824; ; GO:0003824
1.65061	FBgn0032653	CG5559	CG5559	calcium-dependent phospholipid binding; GO:0005544; ; GO:0005544	intracellular protein transport; GO:0006886; neurotransmitter secretion; GO:0007269; vesicle-mediated transport; GO:0016192
2.06194	FBgn0038932	CG5740	CG5740	structural constituent of cytoskeleton; GO:0005200; ; GO:0005200	cytoskeleton organization and biogenesis; GO:0007010
1.76296	FBgn0036985	CG5847	CG5847	structural constituent of cuticle (sensu Insecta); GO:0005214; receptor activity; GO:0004872; ; GO:0004872; ; GO:0005214	cell adhesion; GO:0007155; defense response; GO:0006952
1.55079	FBgn0034736	CG6018	CG6018	carboxylesterase activity; GO:0004091 ; EC:3.1.1.1; ; GO:0004091 ; EC:3.1.1.1
1.59438	FBgn0032264	CG6113	CG6113	triacylglycerol lipase activity; GO:0004806 ; EC:3.1.1.3; ; GO:0004806 ; EC:3.1.1.3	lipid metabolism; GO:0006629
1.77769	FBgn0036155	CG6163	CG6163
1.55725	FBgn0039464	CG6330	CG6330	uridine phosphorylase activity; GO:0004850 ; EC:2.4.2.3; ; GO:0004850 ; EC:2.4.2.3	nucleoside metabolism; GO:0009116; nucleotide catabolism; GO:0009166; pyrimidine base metabolism; GO:0006206	cytoplasm; GO:0005737
1.72429	FBgn0033875	CG6357	CG6357	cathepsin L activity; GO:0004217 ; EC:3.4.22.15; ; GO:0004217 ; EC:3.4.22.15
1.58008	FBgn0032638	CG6639	CG6639	NOT serine-type endopeptidase activity; GO:0004252 ; EC:3.4.21.-; chymotrypsin activity; GO:0004263 ; EC:3.4.21.1; trypsin activity; GO:0004295 ; EC:3.4.21.4; ; GO:0004252 ; EC:3.4.21.-; ; GO:0004295 ; EC:3.4.21.4; ; GO:0004263 ; EC:3.4.21.1	proteolysis; GO:0006508
1.60325	FBgn0033889	CG6701	CG6701	nucleic acid binding; GO:0003676; ; GO:0003676; DNA helicase activity; GO:0003678; helicase activity; GO:0004386; zinc ion binding; GO:0008270; ; GO:0004386; ; GO:0003678; ; GO:0008270	DNA metabolism; GO:0006259; DNA replication; GO:0006260; cell cycle; GO:0007049; nucleobase, nucleoside, nucleotide and nucleic acid metabolism; GO:0006139	nucleus; GO:0005634
1.66324	FBgn0030876	CG6762	CG6762	DNA binding; GO:0003677; ; GO:0003677	biological process unknown; GO:0000004	cellular component unknown; GO:0008372
1.56374	FBgn0032633	CG6860	CG6860	transmembrane receptor protein serine/threonine kinase activity; GO:0004675 ; EC:2.7.1.-; ; GO:0004675 ; EC:2.7.1.-	Ras protein signal transduction; GO:0007265; defense response; GO:0006952; protein amino acid phosphorylation; GO:0006468; transmembrane receptor protein serine/threonine kinase signaling pathway; GO:0007178
1.58008	FBgn0039000	CG6954	CG6954		signal transduction; GO:0007165
1.64832	FBgn0030970	CG7326	CG7326
1.52309	FBgn0035812	CG7457	CG7457
1.64035	FBgn0030987	CG7502	CG7502
1.59549	FBgn0038638	CG7702	CG7702
1.90528	FBgn0033635	CG7777	CG7777	water transporter activity; GO:0005372; carrier activity; GO:0005386; binding; GO:0005488; ; GO:0005488; ; GO:0005386; ; GO:0005372	cell homeostasis; GO:0019725; transport; GO:0006810	membrane; GO:0016020
2.00973	FBgn0035229	CG7852	CG7852	nucleic acid binding; GO:0003676; ; GO:0003676
1.51047	FBgn0030653	CG7860	CG7860	asparaginase activity; GO:0004067 ; EC:3.5.1.1; ; GO:0004067 ; EC:3.5.1.1	amino acid catabolism; GO:0009063; autophagic cell death; GO:0048102; glycoprotein catabolism; GO:0006516; protein amino acid glycosylation; GO:0006486; salivary gland cell autophagic cell death; GO:0035071
1.56374	FBgn0035233	CG7864	CG7864	ubiquitin-protein ligase activity; GO:0004842 ; EC:6.3.2.19; zinc ion binding; GO:0008270; ; GO:0004842 ; EC:6.3.2.19; ; GO:0008270	peroxisome organization and biogenesis; GO:0007031; protein targeting to peroxisome; GO:0006625; protein ubiquitination; GO:0016567	ubiquitin ligase complex; GO:0000151
1.58887	FBgn0035244	CG7955	CG7955	ATP binding; GO:0005524; ; GO:0005524; ATPase activity, coupled to transmembrane movement of substances; GO:0042626; transporter activity; GO:0005215; nucleotide binding; GO:0000166; heme transporter activity; GO:0015232; ; GO:0042626; ; GO:0005215; ; GO:0042626; ; GO:0015232; ; GO:0000166	defense response; GO:0006952; extracellular transport; GO:0006858; heme transport; GO:0015886; iron-sulfur cluster assembly; GO:0016226; response to toxin; GO:0009636	ATP-binding cassette (ABC) transporter complex; GO:0043190; integral to membrane; GO:0016021; mitochondrial inner membrane; GO:0005743
1.67365	FBgn0035251	CG7967	CG7967
1.54756	FBgn0035252	CG7970	CG7970			cytosol; GO:0005829; integral to membrane; GO:0016021; peroxisomal membrane; GO:0005778
1.60659	FBgn0035253	CG7971	CG7971		RNA splicing; GO:0008380	spliceosome complex; GO:0005681
1.69819	FBgn0035268	CG8001	CG8001
1.58887	FBgn0032010	CG8086	CG8086			nuclear pore; GO:0005643
1.51677	FBgn0037612	CG8112	CG8112	sterol O-acyltransferase activity; GO:0004772 ; EC:2.3.1.26; ; GO:0004772 ; EC:2.3.1.26	cholesterol metabolism; GO:0008203
1.58777	FBgn0033337	CG8272	CG8272
1.54649	FBgn0037720	CG8312	CG8312
1.72309	FBgn0040837	CG8620	CG8620
1.50525	FBgn0032935	CG8678	CG8678
1.5305	FBgn0033321	CG8738	CG8738	NOT serine-type endopeptidase activity; GO:0004252 ; EC:3.4.21.-; chymotrypsin activity; GO:0004263 ; EC:3.4.21.1; trypsin activity; GO:0004295 ; EC:3.4.21.4; ; GO:0004252 ; EC:3.4.21.-; ; GO:0004295 ; EC:3.4.21.4; ; GO:0004263 ; EC:3.4.21.1	proteolysis; GO:0006508
1.87774	FBgn0035202	CG9139	CG9139	DNA binding; GO:0003677; guanyl-nucleotide exchange factor activity; GO:0005085; ; GO:0005085; zinc ion binding; GO:0008270; ; GO:0008270; ; GO:0003677	endocytosis; GO:0006897; intracellular protein transport; GO:0006886
1.95477	FBgn0035203	CG9149	CG9149	acetyl-CoA C-acetyltransferase activity; GO:0003985 ; EC:2.3.1.9; ; GO:0003985 ; EC:2.3.1.9		cytosol; GO:0005829
1.56482	FBgn0035207	CG9153	CG9153	ubiquitin-protein ligase activity; GO:0004842 ; EC:6.3.2.19; guanyl-nucleotide exchange factor activity; GO:0005085; ; GO:0005085; ; GO:0004842 ; EC:6.3.2.19	protein modification; GO:0006464; proteolysis; GO:0006508; ubiquitin cycle; GO:0006512	intracellular; GO:0005622
2.4777	FBgn0035216	CG9168	CG9168
1.6783	FBgn0035206	CG9186	CG9186
1.54649	FBgn0032881	CG9319	CG9319	alpha-methylacyl-CoA racemase activity; GO:0008111 ; EC:5.1.99.4; ; GO:0008111 ; EC:5.1.99.4	fatty acid metabolism; GO:0006631
1.51362	FBgn0030332	CG9360	CG9360	oxidoreductase activity, acting on CH-OH group of donors; GO:0016614 ; EC:1.1.-.-; ; GO:0016614 ; EC:1.1.-.-	metabolism; GO:0008152
1.61552	FBgn0031805	CG9505	CG9505	zinc ion binding; GO:0008270; endothelin-converting enzyme activity; GO:0016511; neprilysin activity; GO:0004245 ; EC:3.4.24.11; ; GO:0016511; ; GO:0008270; ; GO:0004245 ; EC:3.4.24.11	proteolysis; GO:0006508	membrane; GO:0016020
1.50838	FBgn0038365	CG9593	CG9593	receptor binding; GO:0005102; ; GO:0005102	defense response; GO:0006952; defense response to bacteria; GO:0042742; development; GO:0007275; mesoderm development; GO:0007498
1.65979	FBgn0030772	CG9699	CG9699	GTP binding; GO:0005525; structural constituent of cytoskeleton; GO:0005200; ; GO:0005200; GTPase activity; GO:0003924; ; GO:0003924; ; GO:0005525	cytokinesis; GO:0000910; mitosis; GO:0007067	septin ring; GO:0005940
1.77399	FBgn0030761	CG9784	CG9784	inositol trisphosphate phosphatase activity; GO:0046030; ; GO:0046030	dephosphorylation; GO:0016311; lipid metabolism; GO:0006629
2.30378	FBgn0038149	CG9796	CG9796
1.54971	FBgn0037623	CG9801	CG9801
1.52203	FBgn0034861	CG9815	CG9815
1.52203	FBgn0031428	CG9886	CG9886	kinase activity; GO:0016301; carbohydrate kinase activity; GO:0019200; ; GO:0016301; ; GO:0019200	carbohydrate metabolism; GO:0005975
1.99585	FBgn0022702	Cht2	Chitinase 2	chitinase activity; GO:0004568 ; EC:3.2.1.14; ; GO:0004568 ; EC:3.2.1.14; hydrolase activity, hydrolyzing N-glycosyl compounds; GO:0016799 ; EC:3.2.2.-; ; GO:0016799 ; EC:3.2.2.-; ; GO:0004568 ; EC:3.2.1.14	cuticle chitin catabolism; GO:0006036
1.95748	FBgn0041160	comm2	comm2	molecular function unknown; GO:0005554; ; GO:0005554	biological process unknown; GO:0000004	cellular component unknown; GO:0008372
1.58337	FBgn0000382	csw	corkscrew	protein tyrosine phosphatase activity; GO:0004725 ; EC:3.1.3.48; ; GO:0004725 ; EC:3.1.3.48; non-membrane spanning protein tyrosine phosphatase activity; GO:0004726; ; GO:0004726; receptor signaling protein tyrosine phosphatase activity; GO:0004728; protein binding; GO:0005515; ; GO:0004725 ; EC:3.1.3.48; ; GO:0004726; ; GO:0004728; ; GO:0005515	R7 cell fate commitment; GO:0007465; determination of anterior/posterior axis, embryo; GO:0008595; dorsal/ventral axis determination, follicular epithelium (sensu Insecta); GO:0008069; epidermal growth factor receptor signaling pathway; GO:0007173; fibroblast growth factor receptor signaling pathway; GO:0008543; imaginal disc development; GO:0007444; intracellular signaling cascade; GO:0007242; m…	cytoplasm; GO:0005737
1.60659	FBgn0011204	cue	cueball	low-density lipoprotein receptor activity; GO:0005041; ; GO:0005041	primary spermatocyte growth; GO:0007285	membrane; GO:0016020
1.51257	FBgn0038680	Cyp12a5	Cyp12a5	electron transporter activity; GO:0005489; ; GO:0005489; oxidoreductase activity; GO:0016491 ; EC:1.-.-.-; ; GO:0016491 ; EC:1.-.-.-; ; GO:0005489; monooxygenase activity; GO:0004497; ; GO:0004497	electron transport; GO:0006118	mitochondrion; GO:0005739
1.50629	FBgn0015714	Cyp6a17	Cyp6a17	electron transporter activity; GO:0005489; ; GO:0005489; oxidoreductase activity; GO:0016491 ; EC:1.-.-.-; ; GO:0016491 ; EC:1.-.-.-; ; GO:0005489; monooxygenase activity; GO:0004497; ; GO:0004497	electron transport; GO:0006118; steroid metabolism; GO:0008202	membrane; GO:0016020; microsome; GO:0005792
1.50733	FBgn0038037	Cyp9f2	Cyp9f2	electron transporter activity; GO:0005489; ; GO:0005489; oxidoreductase activity; GO:0016491 ; EC:1.-.-.-; ; GO:0016491 ; EC:1.-.-.-; ; GO:0005489; monooxygenase activity; GO:0004497; ; GO:0004497	electron transport; GO:0006118	membrane; GO:0016020; microsome; GO:0005792
1.58667	FBgn0020493	Dad	Daughters against dpp	transforming growth factor beta receptor, inhibitory cytoplasmic mediator activity; GO:0030617; ; GO:0030617; ; GO:0030617; ; GO:0030617	germ-line stem cell maintenance; GO:0030718; intracellular signaling cascade; GO:0007242; negative regulation of transforming growth factor beta receptor signaling pathway; GO:0030512; regulation of transcription from RNA polymerase II promoter; GO:0006357; regulation of transforming growth factor beta receptor signaling pathway; GO:0017015	intracellular; GO:0005622
1.50316	FBgn0027836	Dgp-1	Dgp-1	GTP binding; GO:0005525; ; GO:0005525; hydrolase activity, acting on acid anhydrides, in phosphorus-containing anhydrides; GO:0016818 ; EC:3.6.1.-; ; GO:0016818 ; EC:3.6.1.-	protein biosynthesis; GO:0006412	cellular component unknown; GO:0008372
1.63014	FBgn0040212	Dhap-at	Dihydroxyacetone phosphate acyltransferase	glycerol-3-phosphate O-acyltransferase activity; GO:0004366 ; EC:2.3.1.15; glycerone-phosphate O-acyltransferase activity; GO:0016287 ; EC:2.3.1.42; ; GO:0016287 ; EC:2.3.1.42; ; GO:0004366 ; EC:2.3.1.15; ; GO:0016287 ; EC:2.3.1.42	phospholipid metabolism; GO:0006644	mitochondrion; GO:0005739; peroxisome; GO:0005777
1.61888	FBgn0000462	dl	dorsal	DNA binding; GO:0003677; ; GO:0003677; transcription factor activity; GO:0003700; transcriptional activator activity; GO:0016563; RNA polymerase II transcription factor activity; GO:0003702; morphogen activity; GO:0016015; transcriptional repressor activity; GO:0016564; protein binding; GO:0005515; ; GO:0003702; ; GO:0003700; ; GO:0005515; ; GO:0016015; ; GO:0016563; ; GO:0016564; ; GO:0005515; ;…	I-kappaB kinase/NF-kappaB cascade; GO:0007249; Toll signaling pathway; GO:0008063; anterior/posterior pattern formation; GO:0009952; anti-apoptosis; GO:0006916; cellular defense response; GO:0006968; defense response; GO:0006952; dorsal/ventral axis specification; GO:0009950; dorsal/ventral pattern formation; GO:0009953; ectoderm development; GO:0007398; ectodermal cell fate specification; GO:000…	cytoplasm; GO:0005737; nucleus; GO:0005634
1.53475	FBgn0037554	DNApol-iota	DNApol-iota	nucleic acid binding; GO:0003676; DNA-directed DNA polymerase activity; GO:0003887 ; EC:2.7.7.7; ; GO:0003887 ; EC:2.7.7.7; ; GO:0003676; iota DNA polymerase activity; GO:0016000; ; GO:0016000; ; GO:0016000; ; GO:0003887 ; EC:2.7.7.7; ; GO:0016000	bypass DNA synthesis; GO:0019985
1.53901	FBgn0016794	dos	daughter of sevenless	SH2 domain binding; GO:0042169; ; GO:0042169; SH3/SH2 adaptor activity; GO:0005070; ; GO:0005070	determination of anterior/posterior axis, embryo; GO:0008595; sevenless signaling pathway; GO:0045500; torso signaling pathway; GO:0008293	plasma membrane; GO:0005886
1.68529	FBgn0000487	Dox-A3	Diphenol oxidase A3	monophenol monooxygenase activity; GO:0004503 ; EC:1.14.18.1; ; GO:0004503 ; EC:1.14.18.1; oxygen transporter activity; GO:0005344; ; GO:0004503 ; EC:1.14.18.1; ; GO:0004503 ; EC:1.14.18.1; ; GO:0005344	defense response; GO:0006952; metabolism; GO:0008152; transport; GO:0006810
1.55079	FBgn0033051	dream	dream	caspase activity; GO:0030693; ; GO:0030693; ; GO:0030693; ; GO:0030693	apoptosis; GO:0006915; intracellular signaling cascade; GO:0007242; programmed cell death; GO:0012501; proteolysis; GO:0006508
1.5252	FBgn0020304	drongo	drongo	transporter activity; GO:0005215; ; GO:0005215	nucleobase, nucleoside, nucleotide and nucleic acid metabolism; GO:0006139; nucleobase, nucleoside, nucleotide and nucleic acid transport; GO:0015931; regulation of GTPase activity; GO:0043087; transport; GO:0006810
2.14503	FBgn0027594	drpr	draper	extracellular matrix structural constituent; GO:0005201; receptor activity; GO:0004872; ; GO:0005201; ; GO:0004872	cell adhesion; GO:0007155; ectoderm development; GO:0007398; larval locomotory behavior; GO:0008345; nervous system development; GO:0007399; phagocytosis; GO:0006909; signal transduction; GO:0007165	intrinsic to membrane; GO:0031224
1.6245	FBgn0010381	Drs	Drosomycin	ion channel inhibitor activity; GO:0008200; ; GO:0008200	antibacterial humoral response (sensu Protostomia); GO:0006961; antifungal humoral response (sensu Protostomia); GO:0006966; antifungal humoral response; GO:0019732; defense response; GO:0006952; defense response to Gram-negative bacteria; GO:0050829; defense response to fungi; GO:0050832; innate immune response; GO:0045087; pathogenesis; GO:0009405	extracellular region; GO:0005576
1.54971	FBgn0039622	eIF4E-6	eIF4E-6	mRNA binding; GO:0003729; ; GO:0003729; translation initiation factor activity; GO:0003743		cytosol; GO:0005829
1.53688	FBgn0000568	Eip75B	Ecdysone-induced protein 75B	DNA binding; GO:0003677; ligand-dependent nuclear receptor activity; GO:0004879; ; GO:0004879; specific RNA polymerase II transcription factor activity; GO:0003704; transcription factor activity; GO:0003700; ; GO:0003704; ; GO:0004879; steroid hormone receptor activity; GO:0003707; ; GO:0003700; ; GO:0003677; ; GO:0003707; thyroid hormone receptor activity; GO:0004887; ; GO:0004887	cell proliferation; GO:0008283; cell-cell signaling; GO:0007267; ecdysis (sensu Insecta); GO:0018990; ecdysone-mediated induction of salivary gland cell autophagic cell death; GO:0035072; intracellular signaling cascade; GO:0007242; molting cycle (sensu Insecta); GO:0007591; oogenesis (sensu Insecta); GO:0009993; regulation of ecdysteroid metabolism; GO:0007553; regulation of transcription from R…	nucleus; GO:0005634
1.82387	FBgn0005660	Ets21C	Ets at 21C	DNA binding; GO:0003677; ; GO:0003677; transcription factor activity; GO:0003700; ; GO:0003700	regulation of transcription from RNA polymerase II promoter; GO:0006357	nucleus; GO:0005634
1.57789	FBgn0000634	Fas1	Fasciclin 1	cell adhesion molecule binding; GO:0050839; ; GO:0050839	axon guidance; GO:0007411; calcium-independent cell-cell adhesion; GO:0016338; homophilic cell adhesion; GO:0007156; neuron adhesion; GO:0007158; neuron recognition; GO:0008038	plasma membrane; GO:0005886
1.54328	FBgn0000635	Fas2	Fasciclin 2		Bolwig's organ morphogenesis; GO:0001746; axonal fasciculation; GO:0007413; behavioral response to ethanol; GO:0048149; ectoderm development; GO:0007398; homophilic cell adhesion; GO:0007156; learning; GO:0007612; learning and/or memory; GO:0007611; male genitalia morphogenesis (sensu Endopterygota); GO:0007485; mushroom body development; GO:0016319; neuromuscular junction development; GO:0007528…	axon; GO:0030424; cytoplasm; GO:0005737; integral to membrane; GO:0016021; plasma membrane; GO:0005886; postsynaptic membrane; GO:0045211; presynaptic membrane; GO:0042734
1.6783	FBgn0024236	foi	fear-of-intimacy	metal ion transporter activity; GO:0046873; zinc ion transporter activity; GO:0005385; ; GO:0046873; ; GO:0005385	cell migration; GO:0016477; germ cell migration; GO:0008354; gonad development; GO:0008406; gonadal mesoderm development; GO:0007506; ion transport; GO:0006811; metal ion transport; GO:0030001; pole cell migration; GO:0007280; tracheal branch fusion; GO:0035147; tracheal system development (sensu Insecta); GO:0007424	plasma membrane; GO:0005886
1.99723	FBgn0053556	form3	formin 3	actin binding; GO:0003779; ; GO:0003779; structural constituent of cytoskeleton; GO:0005200; ; GO:0005200	cell organization and biogenesis; GO:0016043; intracellular signaling cascade; GO:0007242; tracheal branch fusion; GO:0035147; tracheal system development (sensu Insecta); GO:0007424
2.05338	FBgn0001114	Glt	Glutactin	calcium ion binding; GO:0005509; catalytic activity; GO:0003824; ; GO:0005509; ; GO:0003824		basement membrane; GO:0005604
1.89605	FBgn0041225	Gr94a	Gustatory receptor 94a	taste receptor activity; GO:0008527; ; GO:0008527	sensory perception of taste; GO:0050909	integral to membrane; GO:0016021
1.52203	FBgn0004586	grh	grainy head	DNA binding; GO:0003677; ; GO:0003677; RNA polymerase II transcription factor activity; GO:0003702; specific RNA polymerase II transcription factor activity; GO:0003704; ; GO:0003702; ; GO:0003704	embryonic cuticle biosynthesis (sensu Insecta); GO:0008362; ganglion mother cell fate determination; GO:0007402; membrane organization and biogenesis; GO:0016044; plasma membrane organization and biogenesis; GO:0007009; primary tracheal branching (sensu Insecta); GO:0007428; regulation of cell shape; GO:0008360; regulation of tracheal tube architecture; GO:0035152; regulation of tracheal tube len…	nucleus; GO:0005634
2.34242	FBgn0001224	Hsp23	Heat shock protein 23	actin binding; GO:0003779; ; GO:0003779	defense response; GO:0006952; protein folding; GO:0006457; response to heat; GO:0009408
1.71951	FBgn0001226	Hsp27	Heat shock protein 27		defense response; GO:0006952; determination of adult life span; GO:0008340; protein folding; GO:0006457; protein refolding; GO:0042026; response to heat; GO:0009408
1.51467	FBgn0011603	ine	inebriated	neurotransmitter:sodium symporter activity; GO:0005328; ; GO:0005328; ; GO:0005328; ; GO:0005328; ; GO:0005328	extracellular transport; GO:0006858; ion transport; GO:0006811; neurotransmitter transport; GO:0006836	integral to plasma membrane; GO:0005887; plasma membrane; GO:0005886
1.74594	FBgn0011674	insc	inscuteable	cytoskeletal adaptor activity; GO:0008093; ; GO:0008093; ; GO:0008093; protein binding; GO:0005515; ; GO:0008093; ; GO:0005515	RNA localization; GO:0006403; apical protein localization; GO:0045176; asymmetric cell division; GO:0008356; asymmetric protein localization; GO:0008105; asymmetric protein localization during cell fate commitment; GO:0045167; basal protein localization; GO:0045175; cytoskeleton organization and biogenesis; GO:0007010; establishment of mitotic spindle localization; GO:0040001; neuroblast division…	apical cortex; GO:0045179; apical part of cell; GO:0045177; cell cortex; GO:0005938; cytoplasm; GO:0005737
1.6358	FBgn0027108	inx2	innexin 2	innexin channel activity; GO:0015286; ; GO:0015286	foregut morphogenesis; GO:0007440; morphogenesis of embryonic epithelium; GO:0016331; signal transduction; GO:0007165	gap junction; GO:0005921; integral to membrane; GO:0016021
1.56157	FBgn0010051	Itp-r83A	Inositol 1,4,5,-tris-phosphate receptor	inositol-1,4,5-triphosphate receptor activity; GO:0008095; ; GO:0008095; ; GO:0008095; calcium channel activity; GO:0005262; ligand-gated ion channel activity; GO:0015276; ; GO:0005262; ; GO:0015276; ; GO:0008095; inositol 1,4,5-triphosphate-sensitive calcium-release channel activity; GO:0005220; ; GO:0005220	G-protein coupled receptor protein signaling pathway; GO:0007186; calcium ion transport; GO:0006816; cation transport; GO:0006812; molting cycle (sensu Insecta); GO:0007591; response to oxidative stress; GO:0006979	endoplasmic reticulum membrane; GO:0005789
1.50943	FBgn0028424	JhI-26	Juvenile hormone-inducible protein 26	molecular function unknown; GO:0005554; ; GO:0005554	biological process unknown; GO:0000004	cellular component unknown; GO:0008372
1.60993	FBgn0025820	JTBR	JTBR
1.54971	FBgn0026063	KP78b	KP78b	ATP binding; GO:0005524; ; GO:0005524; receptor signaling protein serine/threonine kinase activity; GO:0004702 ; EC:2.7.1.-; protein serine/threonine kinase activity; GO:0004674; protein kinase activity; GO:0004672 ; EC:2.7.1.37; ; GO:0004674; protein-tyrosine kinase activity; GO:0004713 ; EC:2.7.1.112; ; GO:0004674; ; GO:0004702 ; EC:2.7.1.-; ; GO:0004672 ; EC:2.7.1.37; ; GO:0004713 ; EC:2.7.1.1…	cytoskeleton organization and biogenesis; GO:0007010; intracellular signaling cascade; GO:0007242; protein amino acid phosphorylation; GO:0006468
1.57899	FBgn0010786	l(3)02640	lethal (3) 02640	deaminase activity; GO:0019239; ; GO:0019239; hydroxymethylbilane synthase activity; GO:0004418 ; EC:2.5.1.61; ; GO:0004418 ; EC:2.5.1.61	porphyrin biosynthesis; GO:0006779; porphyrin metabolism; GO:0006778
1.50838	FBgn0033984	Lap1	Lap1	transmembrane receptor protein serine/threonine kinase activity; GO:0004675 ; EC:2.7.1.-; adenylate cyclase activity; GO:0004016 ; EC:4.6.1.1; protein binding; GO:0005515; ; GO:0004016 ; EC:4.6.1.1; ; GO:0004675 ; EC:2.7.1.-; ; GO:0005515; Ras GTPase binding; GO:0017016; ; GO:0017016	cell adhesion; GO:0007155; cyclic nucleotide metabolism; GO:0009187; defense response; GO:0006952; establishment and/or maintenance of cell polarity; GO:0007163; nerve-nerve synaptic transmission; GO:0007270; protein amino acid phosphorylation; GO:0006468; protein transport; GO:0015031; transmembrane receptor protein serine/threonine kinase signaling pathway; GO:0007178	adherens junction; GO:0005912
1.72668	FBgn0016032	lbm	late bloomer	receptor signaling protein activity; GO:0005057; ; GO:0005057	ectoderm development; GO:0007398; nervous system development; GO:0007399; synaptogenesis; GO:0007416; transmission of nerve impulse; GO:0019226	extracellular region; GO:0005576; integral to membrane; GO:0016021
1.58447	FBgn0040765	luna	luna	DNA binding; GO:0003677; ATP binding; GO:0005524; ; GO:0005524; transcription factor activity; GO:0003700; tRNA ligase activity; GO:0004812 ; EC:6.1.1.-; ; GO:0003700; zinc ion binding; GO:0008270; ; GO:0004812 ; EC:6.1.1.-; ; GO:0008270; ; GO:0003677; ; GO:0003700	regulation of transcription; GO:0045449; regulation of transcription, DNA-dependent; GO:0006355; tRNA aminoacylation for protein translation; GO:0006418	nucleus; GO:0005634
1.50943	FBgn0002641	mal	maroon-like	Mo-molybdopterin cofactor sulfurase activity; GO:0008265; ; GO:0008265	Mo-molybdopterin cofactor biosynthesis; GO:0006777; ommochrome biosynthesis; GO:0006727
1.5305	FBgn0040089	meso18E	meso18E		mesoderm development; GO:0007498
1.61664	FBgn0033438	Mmp2	Matrix metalloproteinase 2	metalloendopeptidase activity; GO:0004222 ; EC:3.4.24.-; ; GO:0004222 ; EC:3.4.24.-; ; GO:0004222 ; EC:3.4.24.-; structural molecule activity; GO:0005198; ; GO:0005198; zinc ion binding; GO:0008270; ; GO:0004222 ; EC:3.4.24.-; stromelysin 3 activity; GO:0004249 ; EC:3.4.24.-; ; GO:0004249 ; EC:3.4.24.-; ; GO:0008270	anti-apoptosis; GO:0006916; oogenesis (sensu Insecta); GO:0009993; proteolysis; GO:0006508	extracellular matrix (sensu Metazoa); GO:0005578; plasma membrane; GO:0005886
1.57352	FBgn0020269	mspo	M-spondin	structural molecule activity; GO:0005198; ; GO:0005198	cell adhesion; GO:0007155; cytoskeleton organization and biogenesis; GO:0007010; ectoderm development; GO:0007398	extracellular matrix (sensu Metazoa); GO:0005578
1.93321	FBgn0015766	Msr-110	Msr-110
1.53581	FBgn0011361	mtacp1	mitochondrial acyl carrier protein 1	NADH dehydrogenase activity; GO:0003954 ; EC:1.6.99.3; NADH dehydrogenase (ubiquinone) activity; GO:0008137 ; EC:1.6.5.3; ; GO:0008137 ; EC:1.6.5.3; ; GO:0008137 ; EC:1.6.5.3; ; GO:0008137 ; EC:1.6.5.3; ; GO:0003954 ; EC:1.6.99.3; cofactor binding; GO:0048037; ; GO:0048037; acyl carrier activity; GO:0000036; ; GO:0000036	fatty acid biosynthesis; GO:0006633; mitochondrial electron transport, NADH to ubiquinone; GO:0006120	mitochondrion; GO:0005739; respiratory chain complex I (sensu Eukaryota); GO:0005747
1.67946	FBgn0040299	Myo28B1	Myo28B1	actin binding; GO:0003779; ; GO:0003779; ATP binding; GO:0005524; cytoskeletal protein binding; GO:0008092; ; GO:0005524; motor activity; GO:0003774; ; GO:0008092; structural constituent of cytoskeleton; GO:0005200; ATPase activity, coupled; GO:0042623; ; GO:0005200; ; GO:0042623; ; GO:0003774	intracellular protein transport; GO:0006886; sensory perception of sound; GO:0007605; vesicle-mediated transport; GO:0016192; visual perception; GO:0007601	myosin; GO:0016459
2.24078	FBgn0010246	Myo61F	Myosin 61F	actin binding; GO:0003779; ; GO:0003779; ATP binding; GO:0005524; ; GO:0005524; motor activity; GO:0003774; structural constituent of cytoskeleton; GO:0005200; ATPase activity, coupled; GO:0042623; ; GO:0005200; ; GO:0042623; ; GO:0003774	intracellular protein transport; GO:0006886; mesoderm development; GO:0007498; sensory perception of sound; GO:0007605; vesicle-mediated transport; GO:0016192; visual perception; GO:0007601	cytoplasm; GO:0005737; myosin; GO:0016459
1.59881	FBgn0004647	N	Notch	transmembrane receptor activity; GO:0004888; transcriptional activator activity; GO:0016563; receptor activity; GO:0004872; ; GO:0004872; ; GO:0004888; receptor binding; GO:0005102; calcium ion binding; GO:0005509; ; GO:0005102; protein binding; GO:0005515; ; GO:0004888; ; GO:0004872; ; GO:0016563; ; GO:0005509; ; GO:0005515	NOT anesthesia-resistant memory; GO:0007615; NOT establishment of wing hair orientation; GO:0001737; Notch signaling pathway; GO:0007219; R3/R4 cell fate commitment; GO:0007464; R7 cell differentiation; GO:0045466; R8 cell differentiation; GO:0045465; R8 development; GO:0045463; anterior/posterior pattern formation; GO:0009952; asymmetric cell division; GO:0008356; axon guidance; GO:0007411; cell…	integral to membrane; GO:0016021; integral to plasma membrane; GO:0005887; intracellular; GO:0005622; nucleus; GO:0005634; plasma membrane; GO:0005886
1.62225	FBgn0034797	nahoda	nahoda	dopamine beta-monooxygenase activity; GO:0004500 ; EC:1.14.17.1; ; GO:0004500 ; EC:1.14.17.1	catecholamine metabolism; GO:0006584
1.54007	FBgn0028703	Nhe3	Nhe3	sodium:hydrogen antiporter activity; GO:0015385; ; GO:0015385; solute:hydrogen antiporter activity; GO:0015299; ; GO:0015299	cation transport; GO:0006812; regulation of pH; GO:0006885; sodium ion transport; GO:0006814	integral to membrane; GO:0016021
1.52203	FBgn0053126	NLaz	Neural Lazarillo	binding; GO:0005488; carrier activity; GO:0005386; ; GO:0005488; ; GO:0005386; lipid binding; GO:0008289; ; GO:0008289	lipid metabolism; GO:0006629; lipid transport; GO:0006869	extracellular space; GO:0005615
1.55833	FBgn0039254	Nmnat	Nicotinamide mononucleotide adenylytransferase
1.53794	FBgn0037872	nocturnin	nocturnin	nucleic acid binding; GO:0003676; ; GO:0003676
1.61664	FBgn0050418	nord	nord	molecular function unknown; GO:0005554; ; GO:0005554	learning and/or memory; GO:0007611; olfactory learning; GO:0008355	cellular component unknown; GO:0008372
1.77522	FBgn0002968	Nrg	Neuroglian	calcium ion binding; GO:0005509; ; GO:0005509	axonogenesis; GO:0007409; central complex development; GO:0048036; ectoderm development; GO:0007398; epidermal growth factor receptor signaling pathway; GO:0007173; mushroom body development; GO:0016319; neuron adhesion; GO:0007158; regulation of tracheal tube size; GO:0035151; septate junction assembly; GO:0019991	lateral plasma membrane; GO:0016328; plasma membrane; GO:0005886; pleated septate junction; GO:0005919
1.5305	FBgn0005636	nvy	nervy	transcription factor activity; GO:0003700; ; GO:0003700	axon guidance; GO:0007411; regulation of transcription from RNA polymerase II promoter; GO:0006357; regulation of transcription, DNA-dependent; GO:0006355	nucleus; GO:0005634
1.58008	FBgn0067864	Patj	Patj	protein binding; GO:0005515; ; GO:0005515	NOT establishment and/or maintenance of neuroblast polarity; GO:0045196; apical protein localization; GO:0045176; establishment and/or maintenance of cell polarity; GO:0007163; establishment and/or maintenance of polarity of embryonic epithelium; GO:0016332; establishment and/or maintenance of polarity of follicular epithelium; GO:0016334; intercellular junction assembly; GO:0007043; morphogenesi…	apical cortex; GO:0045179; apical plasma membrane; GO:0016324; cytoplasm; GO:0005737; nuclear membrane; GO:0005635; plasma membrane; GO:0005886; septate junction; GO:0005918; subapical complex; GO:0035003
1.57135	FBgn0035975	PGRP-LA	Peptidoglycan recognition protein LA	protein binding; GO:0005515; N-acetylmuramoyl-L-alanine amidase activity; GO:0008745 ; EC:3.5.1.28; peptidoglycan binding; GO:0042834; ; GO:0042834; ; GO:0005515; ; GO:0008745 ; EC:3.5.1.28; ; GO:0042834; ; GO:0042834; ; GO:0042834; ; GO:0042834	defense response; GO:0006952; detection of bacteria; GO:0016045; immune response; GO:0006955; innate immune response; GO:0045087; peptidoglycan catabolism; GO:0009253	integral to membrane; GO:0016021; integral to plasma membrane; GO:0005887
1.55294	FBgn0002521	pho	pleiohomeotic	DNA binding; GO:0003677; ; GO:0003677; ; GO:0003677; ; GO:0003677; transcription factor activity; GO:0003700; ; GO:0003700; zinc ion binding; GO:0008270; ; GO:0008270	cell proliferation; GO:0008283; chromatin silencing; GO:0006342; gene silencing; GO:0016458; regulation of transcription; GO:0045449; regulation of transcription from RNA polymerase II promoter; GO:0006357	nuclear chromatin; GO:0000790; nucleus; GO:0005634
1.5768	FBgn0062928	pncr009:3L	putative noncoding RNA 009:3L
1.60214	FBgn0035226	Psa	Puromycin sensitive aminopeptidase	cytosol alanyl aminopeptidase activity; GO:0016285 ; EC:3.4.11.14; zinc ion binding; GO:0008270; sugar porter activity; GO:0005351; membrane alanyl aminopeptidase activity; GO:0004179 ; EC:3.4.11.2; ; GO:0016285 ; EC:3.4.11.14; ; GO:0008270; ; GO:0005351; ; GO:0004179 ; EC:3.4.11.2	phosphoenolpyruvate-dependent sugar phosphotransferase system; GO:0009401; proteolysis; GO:0006508
1.95748	FBgn0003138	Ptp61F	Protein tyrosine phosphatase 61F	protein tyrosine phosphatase activity; GO:0004725 ; EC:3.1.3.48; ; GO:0004725 ; EC:3.1.3.48; ; GO:0004725 ; EC:3.1.3.48; receptor activity; GO:0004872; ; GO:0004872; ; GO:0004725 ; EC:3.1.3.48	axon guidance; GO:0007411; germ-band extension; GO:0007377; oogenesis (sensu Insecta); GO:0009993; protein amino acid dephosphorylation; GO:0006470; signal transduction; GO:0007165	cytoplasm; GO:0005737; nucleus; GO:0005634
1.97247	FBgn0028577	pUf68	poly U binding factor 68kD	poly(U) binding; GO:0008266; mRNA binding; GO:0003729; ; GO:0003729; ; GO:0008266; ; GO:0008266	DNA repair; GO:0006281; alternative nuclear mRNA splicing, via spliceosome; GO:0000380; cystoblast division; GO:0007282; mRNA splice site selection; GO:0006376; nuclear mRNA splicing, via spliceosome; GO:0000398; regulation of alternative nuclear mRNA splicing, via spliceosome; GO:0000381; regulation of progression through cell cycle; GO:0000074	nucleus; GO:0005634; spliceosome complex; GO:0005681
1.76174	FBgn0037513	pyd3	pyd3	beta-ureidopropionase activity; GO:0003837 ; EC:3.5.1.6; ; GO:0003837 ; EC:3.5.1.6; ; GO:0003837 ; EC:3.5.1.6	nitrogen compound metabolism; GO:0006807; pyrimidine base metabolism; GO:0006206
1.5305	FBgn0015789	Rab10	Rab-protein 10	DNA binding; GO:0003677; GTP binding; GO:0005525; GTPase activity; GO:0003924; ; GO:0003924; ; GO:0003677; ; GO:0005525	endocytosis; GO:0006897; intracellular protein transport; GO:0006886; regulation of exocytosis; GO:0017157; regulation of transcription, DNA-dependent; GO:0006355; small GTPase mediated signal transduction; GO:0007264; two-component signal transduction system (phosphorelay); GO:0000160
1.62902	FBgn0010333	Rac1	Rac1	GTP binding; GO:0005525; GTPase activity; GO:0003924; ; GO:0003924; ; GO:0003924; ; GO:0003924; ; GO:0003924; ; GO:0005525	G-protein coupled receptor protein signaling pathway; GO:0007186; JNK cascade; GO:0007254; actin cytoskeleton organization and biogenesis; GO:0030036; axon guidance; GO:0007411; axonogenesis; GO:0007409; border follicle cell migration (sensu Insecta); GO:0007298; cell proliferation; GO:0008283; dendrite morphogenesis; GO:0016358; dorsal appendage formation; GO:0046843; dorsal closure; GO:0007391;…	rhabdomere; GO:0016028
1.52732	FBgn0014018	Rel	Relish	transcription factor activity; GO:0003700; specific RNA polymerase II transcription factor activity; GO:0003704; ; GO:0003700; transcription regulator activity; GO:0030528; ; GO:0003700; ; GO:0003704; ; GO:0030528; protein binding; GO:0005515; ; GO:0005515	I-kappaB kinase/NF-kappaB cascade; GO:0007249; Toll signaling pathway; GO:0008063; antibacterial polypeptide induction; GO:0006963; antifungal polypeptide induction; GO:0006967; cellular defense response; GO:0006968; defense response to Gram-negative bacteria; GO:0050829; immune response; GO:0006955; innate immune response; GO:0045087; positive regulation of transcription from RNA polymerase II p…	cytoplasm; GO:0005737; nucleus; GO:0005634
1.92519	FBgn0028407	Rep3	Rep3	protein binding; GO:0005515; ; GO:0005515	apoptosis; GO:0006915	intracellular; GO:0005622
1.80751	FBgn0004635	rho	rhomboid	serine-type peptidase activity; GO:0008236; ; GO:0008236; ; GO:0008236; ; GO:0008236; ; GO:0008236; receptor binding; GO:0005102; receptor signaling protein activity; GO:0005057; ; GO:0005102; ; GO:0005057; ; GO:0008236	brain development; GO:0007420; branched duct epithelial cell fate determination (sensu Insecta); GO:0046845; branching morphogenesis; GO:0001763; cytokinesis; GO:0000910; ectoderm development; GO:0007398; epidermal growth factor ligand processing; GO:0007174; epidermal growth factor receptor signaling pathway; GO:0007173; learning and/or memory; GO:0007611; leg disc proximal/distal pattern format…	Golgi apparatus; GO:0005794; NOT endoplasmic reticulum; GO:0005783; NOT plasma membrane; GO:0005886; integral to membrane; GO:0016021; integral to plasma membrane; GO:0005887; plasma membrane; GO:0005886
1.67249	FBgn0030986	RhoGAP18B	RhoGAP18B	GTPase activator activity; GO:0005096; ; GO:0005096; small GTPase regulator activity; GO:0005083; ; GO:0005083	actin filament organization; GO:0007015; intracellular signaling cascade; GO:0007242
1.60103	FBgn0030230	Rph	Rabphilin	zinc ion binding; GO:0008270; protein transporter activity; GO:0008565; ; GO:0008565; ; GO:0008270	intracellular protein transport; GO:0006886; neurotransmitter secretion; GO:0007269; synaptic vesicle endocytosis; GO:0048488; synaptic vesicle exocytosis; GO:0016079; vesicle-mediated transport; GO:0016192	membrane; GO:0016020; synaptic vesicle; GO:0008021
2.26577	FBgn0038277	RpS5b	Ribosomal protein S5b	nucleic acid binding; GO:0003676; ; GO:0003676; structural constituent of ribosome; GO:0003735; ; GO:0003735	protein biosynthesis; GO:0006412	cytosolic small ribosomal subunit (sensu Eukaryota); GO:0005843
1.67481	FBgn0035195	Sac1	Sac1	polyphosphoinositide phosphatase activity; GO:0017120; ; GO:0017120	dorsal closure; GO:0007391; dorsal closure, amnioserosa morphology change; GO:0046664; exocytosis; GO:0006887; intracellular protein transport; GO:0006886; negative regulation of JNK cascade; GO:0046329
1.51152	FBgn0033033	scarface	scarface	NOT serine-type endopeptidase activity; GO:0004252 ; EC:3.4.21.-; ; GO:0004252 ; EC:3.4.21.-
1.89343	FBgn0003328	scb	scab	receptor activity; GO:0004872; ; GO:0004872; laminin receptor activity; GO:0005055; structural molecule activity; GO:0005198; ; GO:0004872; cell adhesion molecule binding; GO:0050839; ; GO:0050839; ; GO:0004872; ; GO:0050839; ; GO:0050839; ; GO:0005198; ; GO:0004872; ; GO:0050839; ; GO:0005055	axon guidance; GO:0007411; calcium-dependent cell-cell adhesion; GO:0016339; calcium-dependent cell-matrix adhesion; GO:0016340; cell adhesion; GO:0007155; cell migration; GO:0016477; cell-matrix adhesion; GO:0007160; dorsal closure; GO:0007391; heart development; GO:0007507; heterophilic cell adhesion; GO:0007157; learning and/or memory; GO:0007611; locomotion; GO:0040011; memory; GO:0007613; mi…	focal adhesion; GO:0005925; integral to membrane; GO:0016021; integrin complex; GO:0008305; plasma membrane; GO:0005886
1.58997	FBgn0025682	scf	supercoiling factor	calmodulin binding; GO:0005516; DNA topoisomerase activity; GO:0003916 ; EC:5.99.1.-; ; GO:0005516; calcium ion binding; GO:0005509; ; GO:0005509; ; GO:0003916 ; EC:5.99.1.-; ; GO:0003916 ; EC:5.99.1.-	calcium-mediated signaling; GO:0019722
1.75564	FBgn0011260	Sema-2a	Sema-2a	receptor binding; GO:0005102; receptor activity; GO:0004872; ; GO:0005102; ; GO:0004872	adult behavior; GO:0030534; axon guidance; GO:0007411; cell surface receptor linked signal transduction; GO:0007166; cell-cell adhesion; GO:0016337; drinking behavior; GO:0042756; ectoderm development; GO:0007398; flight behavior; GO:0007629; salivary gland development; GO:0007431; synaptic target inhibition; GO:0016201; visual behavior; GO:0007632	extracellular region; GO:0005576; membrane; GO:0016020
1.5305	FBgn0041184	Socs36E	Suppressor of cytokine signaling at 36E		JAK-STAT cascade; GO:0007259; regulation of JAK-STAT cascade; GO:0046425
1.52732	FBgn0037515	Sp7	Serine protease 7	serine-type peptidase activity; GO:0008236; serine carboxypeptidase activity; GO:0004185	defense response; GO:0006952; proteolysis; GO:0006508
1.58997	FBgn0003475	spir	spire	actin binding; GO:0003779; ; GO:0003779; ; GO:0003779	actin cytoskeleton organization and biogenesis; GO:0030036; eggshell formation (sensu Insecta); GO:0007304; oogenesis (sensu Insecta); GO:0009993; pole plasm RNA localization; GO:0007316; pole plasm assembly (sensu Insecta); GO:0048113; pole plasm assembly; GO:0007315; pole plasm oskar mRNA localization; GO:0045451; vesicle-mediated transport; GO:0016192
1.55509	FBgn0020250	sra	sarah	receptor binding; GO:0005102; ; GO:0005102	calcium-mediated signaling; GO:0019722; long-term memory; GO:0007616; meiosis I; GO:0007127; olfactory learning; GO:0008355; regulation of female receptivity; GO:0045924; regulation of female receptivity, post-mating; GO:0046008
1.67249	FBgn0033870	stj	straightjacket	calcium channel activity; GO:0005262	vesicle-mediated transport; GO:0016192
1.60659	FBgn0013988	Strn-Mlck	Stretchin-Mlck	ATP binding; GO:0005524; structural constituent of cytoskeleton; GO:0005200; ; GO:0005200; ; GO:0005524; myosin light chain kinase activity; GO:0004687 ; EC:2.7.1.117; ; GO:0004687 ; EC:2.7.1.117; ; GO:0004687 ; EC:2.7.1.117; ; GO:0004687 ; EC:2.7.1.117; ; GO:0004687 ; EC:2.7.1.117; protein serine/threonine kinase activity; GO:0004674; centromeric DNA binding; GO:0019237; ; GO:0005200; ; GO:00046…	chromosome segregation; GO:0007059; cytokinesis; GO:0000910; heart development; GO:0007507; mesoderm development; GO:0007498; mitosis; GO:0007067; protein amino acid phosphorylation; GO:0006468
1.84548	FBgn0086708	stv	starvin	protein binding; GO:0005515; serine-type endopeptidase activity; GO:0004252	apoptosis; GO:0006915; proteolysis; GO:0006508
1.51257	FBgn0028675	Sur	Sulfonylurea receptor	ATP binding; GO:0005524; ; GO:0005524; sulfonylurea receptor activity; GO:0008281; ; GO:0008281; transporter activity; GO:0005215; ATPase activity, coupled to transmembrane movement of substances; GO:0042626; ; GO:0005215; ATPase activity; GO:0016887; nucleotide binding; GO:0000166; ; GO:0008281; nucleoside-triphosphatase activity; GO:0017111 ; EC:3.6.1.15; ; GO:0000166; ; GO:0017111 ; EC:3.6.1.1…	defense response; GO:0006952; extracellular transport; GO:0006858; heart development; GO:0007507; response to toxin; GO:0009636	ATP-sensitive potassium channel complex; GO:0008282
1.50004	FBgn0028563	sut1	sugar transporter 1	glucose transporter activity; GO:0005355; sugar porter activity; GO:0005351; ; GO:0005355; ; GO:0005351	carbohydrate metabolism; GO:0005975; carbohydrate transport; GO:0008643	integral to membrane; GO:0016021; membrane; GO:0016020
1.56482	FBgn0031106	Syx16	Syntaxin 16	t-SNARE activity; GO:0005486; ; GO:0005486; ; GO:0005486	neurotransmitter secretion; GO:0007269; protein targeting; GO:0006605; synaptic vesicle docking during exocytosis; GO:0016081; vesicle-mediated transport; GO:0016192	Golgi apparatus; GO:0005794; Golgi membrane; GO:0000139; integral to membrane; GO:0016021; plasma membrane; GO:0005886
1.54328	FBgn0041582	tamo	tamo	nuclear localization sequence binding; GO:0008139; ; GO:0008139; protein binding; GO:0005515; ; GO:0005515; ; GO:0005515; ; GO:0005515; Ran GTPase binding; GO:0008536; ; GO:0008536; ; GO:0008536	development; GO:0007275; negative regulation of protein import into nucleus; GO:0042308; protein transport; GO:0015031	cytoplasm; GO:0005737
1.94396	FBgn0004446	Ten-a	Tenascin accessory	structural molecule activity; GO:0005198; ; GO:0005198	cell adhesion; GO:0007155; cell-matrix adhesion; GO:0007160	extracellular matrix (sensu Metazoa); GO:0005578; extracellular region; GO:0005576; plasma membrane; GO:0005886
1.98618	FBgn0040338	TfIIA-S-2	TfIIA-S-2	general RNA polymerase II transcription factor activity; GO:0016251; ; GO:0016251; ; GO:0016251	regulation of transcription from RNA polymerase II promoter; GO:0006357; transcription initiation from RNA polymerase II promoter; GO:0006367	nucleus; GO:0005634; transcription factor TFIIA complex; GO:0005672
1.65519	FBgn0030748	Traf3	Traf3		defense response; GO:0006952; signal transduction; GO:0007165
1.60659	FBgn0027865	Tsp96F	Tetraspanin 96F	receptor binding; GO:0005102; ; GO:0005102	B cell mediated immunity; GO:0019724; cell-cell adhesion; GO:0016337; signal transduction; GO:0007165	integral to membrane; GO:0016021
1.66209	FBgn0040260	Ugt36Bc	Ugt36Bc	glucuronosyltransferase activity; GO:0015020 ; EC:2.4.1.17; ; GO:0015020 ; EC:2.4.1.17; ; GO:0015020 ; EC:2.4.1.17	defense response; GO:0006952; polysaccharide metabolism; GO:0005976; response to toxin; GO:0009636; steroid metabolism; GO:0008202
1.52098	FBgn0025549	unc-119	unc-119	receptor activity; GO:0004872; ; GO:0004872	sensory perception; GO:0007600; sensory perception of chemical stimulus; GO:0007606; visual perception; GO:0007601	cellular component unknown; GO:0008372
1.50733	FBgn0053542	upd3	unpaired 3	cytokine activity; GO:0005125; receptor binding; GO:0005102; ; GO:0005125; ; GO:0005125; ; GO:0005102	JAK-STAT cascade; GO:0007259; antimicrobial humoral response; GO:0019730; immune response; GO:0006955	extracellular region; GO:0005576
1.57352	FBgn0030262	Vago	Vago
1.51572	FBgn0024273	WASp	WASp	actin binding; GO:0003779; ; GO:0003779; structural constituent of cytoskeleton; GO:0005200; ; GO:0005200; protein binding; GO:0005515; ; GO:0005515	asymmetric cell division; GO:0008356; axonal fasciculation; GO:0007413; axonogenesis; GO:0007409; bristle morphogenesis; GO:0008407; cell fate commitment; GO:0045165; cytoskeleton organization and biogenesis; GO:0007010; defense response; GO:0006952; negative regulation of synaptic growth at neuromuscular junction; GO:0045886; sensory organ development; GO:0007423; transmission of nerve impulse; …
1.52626	FBgn0041087	wun2	wunen-2	phosphatidate phosphatase activity; GO:0008195 ; EC:3.1.3.4; ; GO:0008195 ; EC:3.1.3.4; ; GO:0008195 ; EC:3.1.3.4; ; GO:0008195 ; EC:3.1.3.4	G-protein coupled receptor protein signaling pathway; GO:0007186; dephosphorylation; GO:0016311; germ cell migration; GO:0008354; germ cell programmed cell death; GO:0035234; germ cell repulsion; GO:0035233; lipid metabolism; GO:0006629; pole cell development; GO:0007277; pole cell migration; GO:0007280	integral to membrane; GO:0016021; plasma membrane; GO:0005886
1.54328	FBgn0004606	zfh1	Zn finger homeodomain 1	DNA binding; GO:0003677; ; GO:0003677; RNA polymerase II transcription factor activity; GO:0003702; ; GO:0003702; transcription factor activity; GO:0003700; zinc ion binding; GO:0008270; ; GO:0003700; ; GO:0008270	central nervous system development; GO:0007417; ectoderm development; GO:0007398; germ cell migration; GO:0008354; gonad development; GO:0008406; heart development; GO:0007507; mesoderm development; GO:0007498; muscle development; GO:0007517; nervous system development; GO:0007399; pole cell migration; GO:0007280; regulation of transcription from RNA polymerase II promoter; GO:0006357	nucleus; GO:0005634
1.66094	FBgn0011642	Zyx102EF	Zyx102EF	structural constituent of cytoskeleton; GO:0005200; transcription regulator activity; GO:0030528; ; GO:0005200; ; GO:0030528; zinc ion binding; GO:0008270; ; GO:0008270	cell motility; GO:0006928; cytoskeleton organization and biogenesis; GO:0007010; regulation of transcription from RNA polymerase II promoter; GO:0006357; signal transduction; GO:0007165	cytoskeleton; GO:0005856
