# Supplementary material for: Complementary transcriptomic, lipidomic, and targeted functional genetic analyses in cultured Drosophila cells highlight the role of glycerophospholipid metabolism in Flock House virus RNA replication
Source: BMC Genomics. 2010 Mar 17;11:183. doi: 10.1186/1471-2164-11-183 (PMC2847973; doi:10.1186/1471-2164-11-183)
Supplement: Additional file 3 — Complete list of Drosophila genes commonly upregulated after both FHV infection and replicon expression. Drosophila genes that showed significant upregulation after FHV infected and replicon expression are listed in an Excel spreadsheet and include fold change, Flybase ID, CCG number, gene symbol, gene name, Gene Ontology (function, process, and compartment) terms, genetic interaction partners, and yeast and human orthologs, curated from the Flybase database http://flybase.org/. [file 1471-2164-11-183-S3.XLS]

## Sheet: First Sheet
Castorena-et-al-T3supp.xls
FHV S2 infection-replicon commonly upregulated genes
FlyBase 9/12/2008 release
										Fold-increase
FlyBase ID	CCG No.	Gene Symbol	Name	Molecular Function	Biological Process	Cellular localization	Genetic interaction partners	Yeast ortholog	Human ortholog	Infection	Replicon
FBgn0032800	CG10137			glutamate/glycine binding					K0562	1.62001	1.57462
FBgn0015714	CG10241	Cyp6a17	Cyp6a17	electron carrier, heme/Fe binding		microsome				1.62113	1.50629
FBgn0016794	CG1044	dos	daughter of sevenless	SH2 domain binding, SH2/SH3 adaptor activity	signal transduction, antimicrobial humoral response	plasma membrane	sev, csw, tor, ato			1.967	1.53901
FBgn0041342	CG1049	Cct1	CTP:phosphocholine cytidylyltransferase 1	choline-phosphate cytidylyltransferase activity	lipid biosynthesis		N, Egfr, argos	YGR202C	PCYT1A	1.95748	1.6783
FBgn0015766	CG10596	Msr-110	Msr-110							2.13022	1.93321
FBgn0011674	CG11312	insc	inscuteable	protein binding, cytoskeletal adaptor	cytoskeletal organization	cytoplasm	pdm2, raps, N, pnr, H, egl		Q1MX18-4	2.09072	1.74594
FBgn0046296	CG11534			DAG binding	signal transduction				DEF8	1.78386	1.56808
FBgn0014018	CG11992	Rel	relish	protein binding, RNAP II transcription factor	antimicrobial humoral response	cytoplasm, nucleus	spz, imd		NFKB1	1.62676	1.52732
FBgn0035276	CG12022									1.57789	1.52732
FBgn0043458	CG12084						N, pnr, H, CycE		ZER1	1.54328	1.70173
FBgn0028577	CG12085	pUf68	poly U binding factor 68kD	mRNA binding	nuclear mRNA splicing	nucleus	out, stg		PUF60	1.65176	1.97247
FBgn0035228	CG12091			phosphoprotein phosphatase					PPTC7	1.58777	1.69584
FBgn0037215	CG12582			beta-mannosidase activity	carbohydrate metabolism				MANBA	1.56266	2.13317
FBgn0032140	CG13117									2.28153	1.73748
FBgn0039797	CG1340			mRNA binding	translation initiation	cytosol				1.67133	1.58447
FBgn0035237	CG13917			protein binding			pbl			1.51572	1.69584
FBgn0035243	CG13926							YOL032W	C11orf73	2.08349	1.69702
FBgn0040089	CG14233	meso18E	meso18E							1.73869	1.5305
FBgn0037222	CG14642									1.67481	1.66671
FBgn0041184	CG15154	Socs36E	suppressor of cytokine signaling at 36E	protein binding	signal transduction, negative JAK-STAT regulator		hop, Egfr, os, Cbl, Stat92E		SOCS1	1.72548	1.5305
FBgn0024273	CG1520	WASp	WASp	actin binding	cytoskeletal organization		N, nwk, SCAR, H, Hem, Sra-1		WASL	1.64376	1.51572
FBgn0031144	CG1529			Zn binding						1.86995	1.77031
FBgn0025549	CG1659	unc-119	unc-119						UNC119	1.51782	1.52098
FBgn0031114	CG1676	cactin	cactin		defense response, signal transduction		cact		C19orf29	1.752	1.54542
FBgn0040394	CG16903			CDK regulator, RNAP II transcription factor		nucleus			CCNL1	1.52838	1.51887
FBgn0015789	CG17060	Rab10	Rab-protein 10	nucleotide binding, transcription factor binding	transcription regulation			YFL005W	RAB10	1.56157	1.5305
FBgn0034748	CG17807			methyltransferase and oxidoreductase activity	metabolic process			YML014W		1.78509	1.51152
FBgn0035231	CG18330	Cct2	CTP:phosphocholine cytidylyltransferase 2	choline-phosphate cytidylyltransferase activity	lipid biosynthesis					1.59881	1.54007
FBgn0031470	CG18557			serine-type endopeptidase activity	proteolysis					1.76908	1.93187
FBgn0005660	CG2914	Ets21C	Ets at 21C	DNA binding, transcription factor	transcription regulation	nucleus			FLI1	1.62225	1.82387
FBgn0020764	CG3017	Alas	aminolevulinate synthase	5-aminolevulinate synthase activity	heme biosynthetic process	mitochondria		YDR232W	ALAS2	2.04486	1.805
FBgn0037515	CG3066	Sp7	serine protease 7	serine-type endopeptidase activity	defense response, proteolysis					1.73027	1.52732
FBgn0029896	CG3168			DNA topoisomerase activity, ATP binding, transporter activity	metabolic process				SV2B	2.34404	1.57571
FBgn0035975	CG32042	PGRP-LA	peptidoglycan recognition protein LA	peptidoglycan binding	defense response, peptidoglycan metabolism	plasma membrane				1.83274	1.57135
FBgn0086708	CG32130	stv	starvin	serine-type endopeptidase activity	proteolysis, apoptosis					1.74473	1.84548
FBgn0053191	CG33191									2.02651	1.70882
FBgn0020304	CG3365	drongo	drongo	ARF GTPase activator activity, Zn binding	signal transduction				HRB	1.6144	1.5252
FBgn0005636	CG3385	nvy	nervy	Zn binding, transcription factor	transcription regulation	nucleus	Sema-1a, sc, ase, N, sens, da, DI		CBFA2T3	1.8908	1.5305
FBgn0085378	CG34349									1.59549	1.82387
FBgn0030741	CG3692	CalpC	calpain C	Ca++ dependent cysteine-type endopeptidase	proteolysis	cytoplasm				1.69232	1.53156
FBgn0036824	CG3902			FAD binding, acyl-CoA dehydrogenase activity	metabolic process				ACDSB	1.55079	1.71119
FBgn0032149	CG4036								ALKBH4	1.66324	1.54114
FBgn0041582	CG4057	tamo	tamo	Ran GTPase binding	protein transport	cytoplasm			C16orf76	1.77645	1.54328
FBgn0259169	CG42274	RhoGAP18B	PhoGAP 18B	GTPase activator activity	signal transduction					1.71	1.67249
FBgn0259224	CG42324									1.54007	1.5977
FBgn0034598	CG4266			mRNA binding	nuclear mRNA splicing		Pvr, btl	YNL251C	SFRS15	1.71356	1.51887
FBgn0025626	CG4281									1.79626	1.50838
FBgn0068013	CG4394	Traf-like	TNF-receptor-associated factor-like		defense response, signal transduction					1.68179	1.65519
FBgn0001224	CG4463	Hsp23	heat shock protein 23	actin binding	stress response					4.34092	2.34242
FBgn0031307	CG4726			phosphate:sodium symporter activity	transport			YGR260W		1.56266	1.56049
FBgn0031317	CG5118									2.00694	1.61552
FBgn0038353	CG5399									1.64947	2.42335
FBgn0027836	CG5729	Dgp-1	Dgp-1	GTPase activity					GTPBP1	2.61353	1.50316
FBgn0086370	CG6072	sra	sarah	protein binding	Ca++ mediated signaling		Pp2B-14D			2.81474	1.55509
FBgn0032264	CG6113	Lip4	lipase 4	triacylglycerol lipase activity	lipid metabolism			YKL140W	LIPF/LIPA	1.88557	1.59438
FBgn0033889	CG6701			Zn binding			pnr, CycE, pbl			1.70882	1.60325
FBgn0039056	CG6742	cenB1A	centaurin beta 1A	hydrolase activity, ARF GTPase activator activity	carbohydrate metabolism		pbl		CENTB2	2.09072	1.54328
FBgn0030876	CG6762							YKL086W		1.8302	1.66324
FBgn0024236	CG6817	foi	fear-of-intimacy	Zn transporter	cell development	plasma membrane	pnt, alpha-Spec, shg		SLC39A10	1.70882	1.6783
FBgn0039000	CG6954				signal transduction				ANKFN1	1.64148	1.58008
FBgn0030970	CG7326									1.65405	1.64832
FBgn0035812	CG7457			protein binding					NFKBIL2	1.51677	1.52309
FBgn0037554	CG7602	DNApol-iota	DNApol-iota	DNA-dependent DNA polymerase activity	DNA synthesis				POLI	1.70055	1.53475
FBgn0033051	CG7863	dream	dream	caspase activity	apoptosis, proteolysis					1.99723	1.55079
FBgn0035251	CG7967							YLR181C	C6orf55	1.50108	1.67365
FBgn0000568	CG8127	Eip75B	ecdysone-induced protein 75B	steroid hormone receptor activity, RNAP II transcription factor	antimicrobial humoral response	nucleus	Kr, ph-p		NR1D1	1.73869	1.53688
FBgn0040837	CG8620									2.0223	1.72309
FBgn0035207	CG9153			ubiquitin-protein ligase	ubiquitin cycle			YJR036C	HERC4	1.75443	1.56482
FBgn0010786	CG9165	l(3)02640	letal (3) 02640	hydroxymethylbilane synthase activity	tetrapyrrole biosynthetic process, heme biosynthesis			YDL205C	MHBS	1.62001	1.57899
FBgn0003138	CG9181	Ptp61F	protein tyrosine phosphatase 61F	protein tyrosine phosphatase activity	protein dephosphorylation, stability, localization	cytoplasm, nucleus	hop		PTPN1	2.22684	1.95748
FBgn0023407	CG9239	B4	B4		circadian rhythm		pbl			2.05908	1.7593
FBgn0038149	CG9796								IFI30	1.54114	2.30378
FBgn0031428	CG9886			glycerase kinase	amino acid phosphorylation	cytoplasm			GLYCTK	1.50733	1.52203
