# Supplementary material for: Complementary transcriptomic, lipidomic, and targeted functional genetic analyses in cultured Drosophila cells highlight the role of glycerophospholipid metabolism in Flock House virus RNA replication
Source: BMC Genomics. 2010 Mar 17;11:183. doi: 10.1186/1471-2164-11-183 (PMC2847973; doi:10.1186/1471-2164-11-183)
Supplement: Additional file 4 — Phospholipid levels in Drosophila S2 cells infected with FHV treated with miltefosine or oleic acid. Levels of individual lysoPC, PC, lysoPE, PE, PG, PI, PS, and PA species as determined by ESI-MS/MS are expressed as the molar percentage of total phospholipids content and listed in an Excel spreadsheet. [file 1471-2164-11-183-S4.XLS]

## Sheet: Sheet1
Castorena-et-al-T4supp.xls
Composite phospholipid analysis - S2 cells
Values represent mol% total phospholipids determined by MS (K State U)
Lipid species				Mock (N=5)			FHV-infected (N=5)			Oleate (1 mM) (N=3)			Miltef (50 uM) (N=3)
Description	Masses	Formula		MEAN	SEM		MEAN	SEM		MEAN	SEM		MEAN	SEM
LysoPC 14:1	466.292	C22H45O7PN		0	0		0	0		0.0116667	0.00545706		0	0
LysoPC 14:0	468.308	C22H47O7PN		0.002	0.000894423		0.000166667	0.000166666		0.001	0.000577367		0	0
LysoPC 15:1	480.308	C23H47O7PN		0	0		0	0		0	0		0	0
LysoPC 15:0	482.323	C23H49O7PN		0.000166667	0.000166666		0.000833333	0.000542625		0	0		0.00233333	0.00120189
LysoPC 16:1	494.323	C24H49O7PN		0.0286667	0.00573098		0.028	0.00876352		0.119667	0.024457		0.0393333	0.0168561
LysoPC 16:0	496.339	C24H51O7PN		0.0223333	0.00581184		0.0153333	0.00581184		0.119667	0.031185		0.00866667	0.0046668
LysoPC 17:1	508.339	C25H51O7PN		0	0		0	0		0.001	0.00100003		0	0
LysoPC 17:0	510.354	C25H53O7PN		0.0085	0.0060539		0.00683333	0.00445282		0.015	0.00702398		0.018	0.0151001
LysoPC 18:2	520.339	C26H51O7PN		0.00116667	0.000600923		0.00216667	0.00197343		0.009	0.00702398		0.01	0.0100003
LysoPC 18:1	522.354	C26H53O7PN		0.0198333	0.00901631		0.0183333	0.00588026		1.403	0.274989		0.074	0.0366935
LysoPC 18:0	524.37	C26H55O7PN		0.00366667	0.00145296		0.00416667	0.0027978		0.008	0.00800023		0.00933333	0.00933361
LysoPC 20:0	552.401	C28H59O7PN		0.0005	0.000341564		0.000333333	0.000210818		0.00166667	0.00120189		0	0
Total LysoPC				0.0876667	0.00748625		0.0761667	0.00858451		1.68933	0.333922		0.162	0.0874916
PC 28:1	676.49	C36H71O8PN		0.308333	0.0293071		0.248833	0.0325692		0.0653333	0.0168264		0.038	0.00854425
PC 28:0	678.505	C36H73O8PN		0.235833	0.0332077		0.170667	0.0524413		0.01	0.00115473		0.000666667	0.000666686
PC 30:2	702.505	C38H73O8PN		0.498833	0.0416423		0.690667	0.0812752		0.14	0.010536		0.235333	0.03236
PC 30:1	704.521	C38H75O8PN		3.46983	0.557278		2.7745	0.480632		0.213	0.0142949		0.438667	0.0459083
PC 30:0	706.537	C38H77O8PN		0.343333	0.0590961		0.176667	0.0336467		0.011	0.00305514		0.00233333	0.0023334
PC 31:2	716.521	C39H75O8PN		0.0826667	0.0133333		0.0755	0.015366		0.006	0.00230947		0.036	0.00568641
PC 31:1	718.537	C39H77O8PN		0.242833	0.0294543		0.255	0.032457		0.014	0.00503337		0.06	0.00450938
PC 31:0	720.552	C39H79O8PN		0.177667	0.0362119		0.0905	0.0256212		0.005	0.00152757		0.005	0.00351199
PC 32:3	728.521	C40H75O8PN		0.0403333	0.00673132		0.0551667	0.010028		0.045	0.00929185		0.0183333	0.00272853
PC 32:2	730.537	C40H77O8PN		6.4535	0.353541		8.70883	0.455601		1.11033	0.0606684		4.11833	0.0450396
PC 32:1	732.552	C40H79O8PN		7.52883	0.76576		5.50817	0.418681		0.482667	0.0230682		2.21767	0.171542
PC 32:0	734.568	C40H81O8PN		0.1995	0.0306818		0.1315	0.0178787		0.0473333	0.0084132		0.033	0.00264583
PC 33:3	742.537	C41H77O8PN		0.0095	0.00240485		0.0101667	0.00334081		0.00133333	0.000881943		0.00233333	0.00120189
PC 33:2	744.552	C41H79O8PN		0.16	0.0162972		0.214833	0.0145908		0.063	0.00600018		0.0806667	0.00393006
PC 33:1	746.568	C41H81O8PN		0.517167	0.0564417		0.530667	0.04397		0.0813333	0.0168363		0.214	0.00550773
PC 33:0	748.583	C41H83O8PN		0.0875	0.0123227		0.0505	0.00608137		0.0153333	0.000666686		0.000666667	0.000666686
PC 34:4	754.537	C42H77O8PN		0.0506667	0.0052196		0.0416667	0.0098443		0.00666667	0.00317989		0.018	0.00723439
PC 34:3	756.552	C42H79O8PN		0.187333	0.0265639		0.248333	0.0236398		0.0436667	0.00145301		0.107333	0.0120327
PC 34:2	758.568	C42H81O8PN		6.49333	0.24774		9.462	0.513068		4.87233	0.298797		4.88867	0.150218
PC 34:1	760.583	C42H83O8PN		2.42167	0.229081		1.81533	0.139737		2.53633	0.0632219		0.968667	0.0504175
PC 34:0	762.599	C42H85O8PN		0.0788333	0.0186644		0.0511667	0.0122839		0.0226667	0.00753532		0	0
PC 35:4	768.552	C43H79O8PN		0.00383333	0.00113773		0.00383333	0.00160034		0	0		0	0
PC 35:3	770.568	C43H81O8PN		0.008	0.00199999		0.004	0.00191485		0.00766667	0.00202765		0.000333333	0.000333343
PC 35:2	772.583	C43H83O8PN		0.058	0.0102143		0.0698333	0.0125523		0.039	0.00608294		0.014	0.00435903
PC 35:1	774.599	C43H85O8PN		0.184	0.0231112		0.157	0.0374075		0.147	0.0112401		0.071	0.00611028
PC 36:4	782.568	C44H81O8PN		0.138833	0.0313701		0.137	0.0276453		0.0376667	0.00866692		0.0443333	0.00470238
PC 36:3	784.583	C44H83O8PN		0.0901667	0.0170712		0.1135	0.0160659		0.125667	0.0127196		0.0376667	0.000333343
PC 36:2	786.599	C44H85O8PN		1.24833	0.0555729		1.797	0.184237		28.7297	0.40137		1.082	0.084058
PC 36:1	788.615	C44H87O8PN		0.224333	0.0533019		0.1285	0.0351403		0	0		0.0583333	0.0388699
PC 36:0	790.63	C44H89O8PN		0.0261667	0.00607405		0.011	0.00364233		0.0676667	0.00202765		0.000666667	0.000333343
PC 37:4	796.583	C45H83O8PN		0.00516667	0.00174004		0.00316667	0.00164147		0.00333333	0.00145301		0	0
PC 37:3	798.599	C45H85O8PN		0.00183333	0.000542625		0.00133333	0.000666664		0.000666667	0.000333343		0	0
PC 37:2	800.615	C45H87O8PN		0.00766667	0.00215509		0.00216667	0.00101379		0.00733333	0.00405529		0	0
PC 37:1	802.63	C45H89O8PN		0.0205	0.00494467		0.0141667	0.00519239		0.114	0.0141779		0	0
PC 38:5	808.583	C46H83O8PN		0.128833	0.0357372		0.133833	0.0285859		0.0563333	0.0105886		0.00933333	0.0038443
PC 38:4	810.599	C46H85O8PN		0.0411667	0.00851042		0.0335	0.00698925		0.0373333	0.00463095		0.005	0.00230947
PC 38:3	812.615	C46H87O8PN		0.008	0.00211344		0.00333333	0.00168654		0.00733333	0.00333343		0.00233333	0.0023334
PC 38:2	814.63	C46H89O8PN		0.0243333	0.00527044		0.0205	0.00753102		0.014	0.00321464		0.00466667	0.0023334
PC 38:1	816.646	C46H91O8PN		0.095	0.0211801		0.0573333	0.0141153		0.035	0.00529166		0.0126667	0.00545706
Total PC				31.9013	2.52035		34.0022	2.10996		39.221	0.122985		14.8257	0.488131
LysoPE 14:1	424.245	C19H39O7PN		0.000166667	0.000166666		0.0005	0.000499998		0.0273333	0.0131702		0.00466667	0.0046668
LysoPE 15:1	438.261	C20H41O7PN		0	0		0	0		0	0		0	0
LysoPE 15:0	440.276	C20H43O7PN		0.007	0.00623429		0.001	0.000816493		0.001	0.00100003		0.00133333	0.00133337
LysoPE 16:1	452.276	C21H43O7PN		0.352833	0.034792		0.2985	0.0480822		0.603667	0.0666961		0.640667	0.0348068
LysoPE 16:0	454.292	C21H45O7PN		0.243	0.0513041		0.173	0.0699244		0.919	0.156373		0.489	0.0190881
LysoPE 17:1	466.292	C22H45O7PN		0.000166667	0.000166666		0.000666667	0.000666664		0.000333333	0.000333343		0	0
LysoPE 17:0	468.308	C22H47O7PN		0.0116667	0.00801939		0.019	0.00933448		0.0183333	0.0149708		0.0213333	0.0184155
LysoPE 18:2	478.292	C23H45O7PN		0.000166667	0.000166666		0	0		0.004	0.00208173		0	0
LysoPE 18:1	480.308	C23H47O7PN		0.2565	0.0308476		0.277833	0.0202869		5.189	0.905961		0.941	0.082041
LysoPE 20:0	510.354	C25H53O7PN		0.1015	0.0207343		0.0736667	0.0181413		0.066	0.0135281		0.122667	0.0103498
Total LysoPE				0.973	0.110207		0.844833	0.100269		6.828	1.14217		2.22167	0.0837189
PE 28:1	634.443	C33H65O8PN		0.203833	0.0401466		0.156833	0.0332899		0.0863333	0.0046668		0.0856667	0.0135446
PE 28:0	636.459	C33H67O8PN		0.130167	0.0201583		0.0753333	0.0242591		0.0296667	0.00375659		0.0183333	0.00796544
PE-Cer 16:0	661.526	C36H74O6PN2		0.878	0.0418296		0.697333	0.0276991		2.276	0.0142949		1.23433	0.0733446
PE 30:1	662.474	C35H69O8PN		3.26283	0.411924		2.56333	0.376565		1.37833	0.052389		1.94867	0.0391944
PE 30:0	664.49	C35H71O8PN		0.0773333	0.018233		0.0818333	0.0205319		0.155	0.0100169		0	0
PE 31:2	674.474	C36H69O8PN		0.00683333	0.00149257		0.00916667	0.00322919		0.002	0.00100003		0.0113333	0.00548752
PE 31:1	676.49	C36H71O8PN		0.124667	0.0261834		0.124	0.013163		0.038	0.00808314		0.104	0.0153084
PE 31:0	678.505	C36H73O8PN		0.0475	0.00840135		0.0358333	0.00771755		0.023	0.00721131		0.00366667	0.00366677
PE 32:3	686.474	C37H69O8PN		0.0153333	0.00521321		0.0153333	0.00537688		0.065	0.0185028		0.025	0.00642929
PE 32:2	688.49	C37H71O8PN		4.525	0.316083		4.65967	0.200122		1.165	0.115109		7.24067	0.168718
PE 32:1	690.505	C37H73O8PN		6.91517	0.508796		5.32367	0.32955		1.669	0.0952866		6.55667	0.188676
PE 32:0	692.521	C37H75O8PN		0.072	0.0165065		0.035	0.00998995		0.426667	0.0372227		0.0613333	0.0444248
PE 33:3	700.49	C38H71O8PN		0.001	0.000632453		0.000333333	0.000333332		0.000333333	0.000333343		0.000333333	0.000333343
PE 33:2	702.505	C38H73O8PN		0.081	0.0108228		0.072	0.0116476		0.00366667	0.00272853		0.0883333	0.0135323
PE 33:1	704.521	C38H75O8PN		0.354333	0.0264582		0.2765	0.0367556		0.100333	0.0178362		0.354333	0.0112895
PE 33:0	706.537	C38H77O8PN		0.0153333	0.0035087		0.0125	0.00415329		0.0343333	0.00712606		0.00133333	0.00133337
PE 34:4	712.49	C39H71O8PN		0.047	0.0081199		0.0413333	0.0072648		0.0146667	0.00272853		0.0243333	0.00864767
PE 34:3	714.505	C39H73O8PN		0.0528333	0.0326969		0.0478333	0.028657		0.0136667	0.00683963		0.108667	0.0396342
PE 34:2	716.521	C39H75O8PN		7.70167	0.973968		6.76867	1.11843		2.96667	0.0993446		13.9053	0.0418316
PE 34:1	718.537	C39H77O8PN		5.46833	0.829986		4.7225	0.653769		3.80567	0.108607		6.51867	0.226144
PE 34:0	720.552	C39H79O8PN		0.128167	0.0154885		0.117167	0.0280051		0.0743333	0.00338306		0.133333	0.0271444
PE 35:4	726.505	C40H73O8PN		0.004	0.00187971		0.00366667	0.00133333		0	0		0.00233333	0.00185598
PE 35:3	728.521	C40H75O8PN		0.00216667	0.00074907		0.0015	0.00149999		0.000666667	0.000333343		0	0
PE 35:2	730.537	C40H77O8PN		0.0763333	0.0210659		0.0736667	0.0205404		0.0133333	0.00606465		0.127667	0.00676613
PE 35:1	732.552	C40H79O8PN		0.2835	0.0350719		0.250167	0.0382964		0.109667	0.0182792		0.371333	0.0485549
PE 36:4	740.521	C41H75O8PN		0.156333	0.0355382		0.0908333	0.0350212		0.0256667	0.0061736		0.149	0.00655763
PE 36:3	742.537	C41H77O8PN		0.0976667	0.0169777		0.0921667	0.0267997		0.0663333	0.0118934		0.171	0.0181481
PE 36:2	744.552	C41H79O8PN		4.3035	0.607887		4.583	0.622724		16.8747	1.3366		8.63067	0.197381
PE 36:1	746.568	C41H81O8PN		2.39283	0.29812		2.28483	0.339197		0.623	0.00472595		3.413	0.0884918
PE 36:0	748.583	C41H83O8PN		0.0075	0.00749997		0	0		0.0126667	0.0102689		0	0
PE 37:4	754.537	C42H77O8PN		0.004	0.00143758		0.00183333	0.00122247		0	0		0	0
PE 37:3	756.552	C42H79O8PN		0.00233333	0.00142983		0.00166667	0.00117378		0.000666667	0.000333343		0	0
PE 37:2	758.568	C42H81O8PN		0.0191667	0.00647771		0.022	0.00527255		0.005	0.00264583		0.0193333	0.00895074
PE 37:1	760.583	C42H83O8PN		0.0766667	0.0132556		0.0653333	0.02033		0.0413333	0.0118372		0.0796667	0.0233911
PE 38:5	766.537	C43H77O8PN		0.138667	0.0168496		0.100333	0.0229297		0.123333	0.0173242		0.124333	0.0147125
PE 38:4	768.552	C43H79O8PN		0.0416667	0.00959741		0.0266667	0.0105945		0.0103333	0.00606465		0.0253333	0.00600943
PE 38:3	770.568	C43H81O8PN		0.00833333	0.00336319		0.00883333	0.00475685		0.00266667	0.00266674		0.006	0.00152757
PE 38:2	772.583	C43H83O8PN		0.236667	0.0228336		0.286833	0.0525015		0.0836667	0.0265233		0.209	0.0185568
PE 38:1	774.599	C43H85O8PN		3.26133	0.14814		2.98633	0.0672592		0.371667	0.0532003		2.21367	0.0411567
Total PE				41.2208	3.06274		36.7163	2.74937		32.6913	1.99046		53.9683	0.7546
PG 24:1	626.402	C30H61O10PN		0	0		0	0		0	0		0	0
PG 24:0	628.417	C30H63O10PN		0	0		0	0		0	0		0	0
PG 26:1	654.433	C32H65O10PN		0	0		0	0		0	0		0	0
PG 26:0	656.448	C32H67O10PN		0.000666667	0.000666664		0.00616667	0.00523076		0	0		0	0
PG 27:0	670.464	C33H69O10PN		0	0		0	0		0	0		0	0
PG 28:2	680.448	C34H67O10PN		0	0		0	0		0	0		0	0
PG 28:1	682.464	C34H69O10PN		0	0		0	0		0.000333333	0.000333343		0	0
PG 28:0	684.48	C34H71O10PN		0.0203333	0.0099017		0.0111667	0.00849866		0.015	0.0150004		0	0
PG 29:1	696.48	C35H71O10PN		0	0		0	0		0	0		0	0
PG 29:0	698.495	C35H73O10PN		0	0		0	0		0	0		0	0
PG 30:2	708.48	C36H71O10PN		0	0		0.004	0.00380349		0.005	0.00152757		0	0
PG 30:1	710.495	C36H73O10PN		0.0918333	0.0355455		0.048	0.0254361		0.00933333	0.00497787		0	0
PG 30:0	712.511	C36H75O10PN		0.00683333	0.00377196		0.00433333	0.00413654		0	0		0	0
PG 31:1	724.511	C37H75O10PN		0	0		0.00116667	0.000980359		0	0		0	0
PG 31:0	726.526	C37H77O10PN		0.00816667	0.00348726		0.00216667	0.00197343		0.00233333	0.0023334		0	0
PG 32:2	736.511	C38H75O10PN		0.235167	0.0693137		0.280667	0.070316		0.0363333	0.0116813		0.023	0.0156955
PG 32:1	738.526	C38H77O10PN		0.337333	0.101852		0.178333	0.06144		0.044	0.0100169		0.09	0.0437163
PG 32:0	740.542	C38H79O10PN		0.00283333	0.00190466		0.000666667	0.000666664		0.00533333	0.00533349		0	0
PG 33:2	750.526	C39H77O10PN		0.000333333	0.000333332		0.000166667	0.000166666		0	0		0	0
PG 33:1	752.542	C39H79O10PN		0.0153333	0.00865508		0.00283333	0.00149257		0.001	0.00100003		0.00666667	0.00375659
PG 33:0	754.558	C39H81O10PN		0.00133333	0.000988822		0	0		0	0		0	0
PG 34:4	760.511	C40H75O10PN		0.00183333	0.00132706		0.00766667	0.00604793		0.00833333	0.00833358		0	0
PG 34:3	762.526	C40H77O10PN		0.00283333	0.00179659		0.00516667	0.00388514		0.00133333	0.00133337		0.002	0.00200006
PG 34:2	764.542	C40H79O10PN		0.23	0.0402267		0.188667	0.0630752		0.205333	0.0214197		0.113	0.0383982
PG 34:1	766.558	C40H81O10PN		0.137167	0.0364767		0.0746667	0.0217893		0.252	0.0491543		0.178667	0.0706404
PG 34:0	768.573	C40H83O10PN		0	0		0	0		0	0		0	0
PG 35:3	776.542	C41H79O10PN		0	0		0	0		0	0		0	0
PG 35:2	778.558	C41H81O10PN		0.000166667	0.000166666		0	0		0	0		0	0
PG 35:1	780.573	C41H83O10PN		0	0		0.000333333	0.000210818		0.000333333	0.000333343		0	0
PG 36:4	788.542	C42H79O10PN		0	0		0.0005	0.000499998		0	0		0	0
PG 36:3	790.558	C42H81O10PN		0.000166667	0.000166666		0	0		0.000333333	0.000333343		0	0
PG 36:2	792.573	C42H83O10PN		0.023	0.00602216		0.0231667	0.00823573		0.914667	0.0447574		0.0216667	0.0082127
PG 36:1	794.589	C42H85O10PN		0.004	0.00123827		0.00316667	0.00222735		0	0		0.00366667	0.00366677
PG 37:2	806.589	C43H85O10PN		0	0		0	0		0	0		0	0
PG 37:1	808.604	C43H87O10PN		0	0		0	0		0	0		0	0
PG 38:2	820.604	C44H87O10PN		0.0005	0.000499998		0	0		0	0		0	0
Total PG				1.11883	0.281783		0.8425	0.214118		1.50067	0.0823357		0.439	0.138244
PI 28:1	770.48	C37H73O13PN		0.0015	0.00102469		0.00133333	0.00114503		0.006	0.00152757		0	0
PI 28:0	772.495	C37H75O13PN		0.00966667	0.00609186		0.00516667	0.00459285		0.021	0.0185568		0.0226667	0.0114653
PI 30:2	796.495	C39H75O13PN		0.0111667	0.00709183		0.025	0.0141797		0.0473333	0.00317989		0	0
PI 30:1	798.511	C39H77O13PN		0.219667	0.0989591		0.151833	0.0749861		0.0476667	0.00851168		0.0106667	0.00202765
PI 30:0	800.527	C39H79O13PN		0.0401667	0.0185766		0.0191667	0.0144554		0	0		0	0
PI 31:2	810.511	C40H77O13PN		0.000833333	0.000401385		0.00133333	0.00133333		0	0		0	0
PI 31:1	812.527	C40H79O13PN		0.0275	0.00661183		0.0166667	0.00797353		0.002	0.00200006		0	0
PI 31:0	814.542	C40H81O13PN		0.00233333	0.00120185		0.0025	0.00131021		0.00633333	0.00393006		0.002	0.00200006
PI 32:2	824.527	C41H79O13PN		2.07733	0.145739		2.8965	0.152106		0.584667	0.0242517		2.51567	0.243341
PI 32:1	826.542	C41H81O13PN		2.95017	0.191988		2.43917	0.163266		0.326	0.0524452		1.96733	0.148302
PI 32:0	828.558	C41H83O13PN		0.0211667	0.00693499		0.007	0.00449442		0.0283333	0.00800718		0.0346667	0.0225568
PI 33:2	838.542	C42H81O13PN		0.0311667	0.00632672		0.0408333	0.00549796		0.000333333	0.000333343		0.0223333	0.00961509
PI 33:1	840.558	C42H83O13PN		0.165167	0.0124777		0.1475	0.033193		0.037	0.0105991		0.190667	0.0308031
PI 33:0	842.573	C42H85O13PN		0.00216667	0.00160034		0.0473333	0.0344688		0.009	0.00900026		0.0256667	0.0256674
PI 34:3	850.542	C43H81O13PN		0.121833	0.00916663		0.143333	0.0349948		0.0513333	0.0167569		0.192333	0.0133462
PI 34:2	852.558	C43H83O13PN		3.70633	0.500612		4.229	0.288602		2.40633	0.245243		7.22033	0.661463
PI 34:1	854.573	C43H85O13PN		1.86167	0.0689884		1.58083	0.115238		0.899667	0.14961		1.665	0.0934426
PI 35:2	866.573	C44H85O13PN		0.0356667	0.00468803		0.0138333	0.0053004		0.002	0.00115473		0.0276667	0.0111408
PI 35:1	868.589	C44H87O13PN		0.0755	0.0105063		0.0791667	0.0263101		0.057	0.00585964		0.091	0.0104086
PI 35:0	870.605	C44H89O13PN		0	0		0.004	0.00399998		0	0		0	0
PI 36:4	876.558	C45H83O13PN		0.593	0.047922		0.730833	0.0532429		0.142	0.0153953		0.901	0.140528
PI 36:3	878.573	C45H85O13PN		0.177	0.0356491		0.221	0.010116		0.0973333	0.0148366		0.214667	0.101905
PI 36:2	880.589	C45H87O13PN		1.2135	0.193084		1.61383	0.184825		8	0.761918		2.33767	0.245253
PI 36:1	882.605	C45H89O13PN		0.937833	0.0550442		0.565667	0.0781882		0.131333	0.0438051		0.571333	0.0369214
PI 38:2	908.62	C47H91O13PN		0.0713333	0.0103042		0.0821667	0.0120011		0.0356667	0.00328305		0.0783333	0.0317097
PI 38:1	910.636	C47H93O13PN		0.378	0.0472446		0.195833	0.023808		0.01	0.00100003		0.028	0.0140004
PI 38:0	912.651	C47H95O13PN		0	0		0	0		0	0		0.024	0.0240007
Total PI				14.7308	1.0629		15.2615	0.647655		12.9477	1.25963		18.1423	1.52047
PS 30:2	704.448	C36H67O10PN		0.00383333	0.00110805		0.00483333	0.00179659		0.00133333	0.000881943		0	0
PS 30:1	706.464	C36H69O10PN		0.051	0.0124204		0.052	0.0155606		0.00466667	0.00120189		0.00233333	0.0023334
PS 30:0	708.48	C36H71O10PN		0.003	0.00146059		0.000666667	0.000421635		0.000333333	0.000333343		0.00733333	0.00733355
PS 32:2	732.48	C38H71O10PN		0.147167	0.0107561		0.172667	0.0221218		0.0333333	0.0112005		0.103333	0.0082127
PS 32:1	734.495	C38H73O10PN		0.279333	0.028815		0.307	0.0566743		0.0356667	0.00185598		0.138333	0.0186761
PS 32:0	736.511	C38H75O10PN		0	0		0	0		0.000333333	0.000333343		0	0
PS 33:2	746.495	C39H73O10PN		0.00183333	0.000654044		0.0005	0.000341564		0	0		0	0
PS 33:1	748.511	C39H75O10PN		0.0135	0.00349999		0.0125	0.00286064		0.000333333	0.000333343		0.002	0.00200006
PS 33:0	750.526	C39H77O10PN		0.000833333	0.000542625		0.00133333	0.00080277		0.000333333	0.000333343		0.000666667	0.000666686
PS 34:4	756.48	C40H71O10PN		0.000166667	0.000166666		0.000166667	0.000166666		0	0		0	0
PS 34:3	758.495	C40H73O10PN		0.00283333	0.00183333		0.00266667	0.00170619		0	0		0.00633333	0.000881943
PS 34:2	760.511	C40H75O10PN		0.948333	0.0861958		1.072	0.100682		0.239	0.0367752		1.25667	0.0219804
PS 34:1	762.526	C40H77O10PN		0.653333	0.0300761		0.722333	0.0866251		0.196333	0.00845273		0.647667	0.0862779
PS 34:0	764.542	C40H79O10PN		0.00316667	0.0013017		0.00383333	0.00250886		0.00366667	0.00317989		0	0
PS 35:2	774.526	C41H77O10PN		0.0193333	0.00420844		0.0273333	0.00469513		0.00166667	0.000666686		0	0
PS 35:1	776.542	C41H79O10PN		0.0253333	0.00652003		0.0195	0.00247318		0.00433333	0.00133337		0.00866667	0.00866692
PS 35:0	778.558	C41H81O10PN		0.0005	0.000341564		0.00166667	0.00166666		0.000666667	0.000666686		0	0
PS 36:5	782.495	C42H73O10PN		0.00516667	0.00188708		0.00316667	0.00185142		0	0		0	0
PS 36:4	784.511	C42H75O10PN		0.008	0.00229491		0.0055	0.0017654		0.00166667	0.00166672		0	0
PS 36:3	786.526	C42H77O10PN		0.032	0.00638224		0.0265	0.0084646		0.00733333	0.00317989		0.033	0.010693
PS 36:2	788.542	C42H79O10PN		2.99633	0.248922		3.9325	0.504807		4.04267	0.110671		3.71267	0.402038
PS 36:1	790.558	C42H81O10PN		1.36867	0.0985121		1.587	0.210888		0.143	0.0902929		1.48167	0.159163
PS 36:0	792.573	C42H83O10PN		0.019	0.00727092		0.0413333	0.0185124		0.023	0.00351199		0.014	0.00702398
PS 38:3	814.558	C44H81O10PN		0.0118333	0.00374535		0.0116667	0.00384417		0.003	0.0017321		0.0106667	0.000881943
PS 38:2	816.573	C44H83O10PN		0.4125	0.0406091		0.451833	0.0392158		0.0586667	0.0104778		0.303	0.022606
PS 38:1	818.589	C44H85O10PN		2.91717	0.408224		3.7535	0.915319		0.292667	0.0971425		2.38133	0.0741739
Total PS				9.92467	0.811455		12.2138	1.83774		5.09467	0.287382		10.1103	0.535814
PA 32:2	662.474	C35H69O8PN		0.0146667	0.00412039		0.0176667	0.00630165		0.000333333	0.000333343		0.0466667	0.00968418
PA 32:1	664.49	C35H71O8PN		0.00883333	0.00266353		0.00566667	0.00160554		0.000333333	0.000333343		0.0213333	0.0101711
PA 34:3	688.49	C37H71O8PN		0	0		0	0		0.000333333	0.000333343		0	0
PA 34:2	690.505	C37H73O8PN		0.002	0.00148323		0.00266667	0.00266666		0.00266667	0.00218588		0.00733333	0.00733355
PA 34:1	692.521	C37H75O8PN		0.0085	0.00271722		0.0118333	0.00669533		0.003	0.0017321		0.0286667	0.00717269
PA 36:4	714.505	C39H73O8PN		0	0		0	0		0	0		0	0
PA 36:3	716.521	C39H75O8PN		0.000166667	0.000166666		0	0		0	0		0	0
PA 36:2	718.537	C39H77O8PN		0.00416667	0.00192209		0.00333333	0.00181964		0.0203333	0.0034802		0.0236667	0.0198024
PA 36:1	720.552	C39H79O8PN		0.00433333	0.00158464		0.002	0.000930945		0.000666667	0.000666686		0.00333333	0.00176389
Total PA				0.0428333	0.00869639		0.0428333	0.0150186		0.0273333	0.00448467		0.131	0.00945191
